# Supplementary material for: Metabolic fingerprints of Serratia liquefaciens under simulated Martian conditions using Biolog GN2 microarrays
Source: Sci Rep. 2018 Oct 24;8:15721. doi: 10.1038/s41598-018-33856-3 (PMC6200771; doi:10.1038/s41598-018-33856-3)
Supplement: Supplementary file 1 — Dataset 1 [file 41598_2018_33856_MOESM1_ESM.xls]

## Sheet: raw data
Supplementary Table 1: This file contains the raw data that were used to create Table 1 and Figure 1, 2, and 3.
The plates were incubated under varying pressures at 30°C for 48 h under an Earth-normal gas composition.
Displayed are the OD readings of the 96 well plates taken at 540 nm. The first column contains the well ID from A1 – H12, the second column displays the corresponding substrate and the substrate group is shown in column 3. The following columns contain the raw data from the six replicates of each tested pressure condition starting with the data from 2.5 kPa, followed by 5.0 kPa, 10.0 kPa, 20.0 kP…
R1-6 refers to each replicate.
Well	Substrate	Substrate group	2.5kPa_R1	2.5kPa_R2	2.5kPa_R3	2.5kPa_R4	2.5kPa_R5	2.5kPa_R6	5.0kPa_R1	5.0kPa_R2	5.0kPa_R3	5.0kPa_R4	5.0kPa_R5	5.0kPa_R6	10.0kPa_R1	10.0kPa_R2	10.0kPa_R3	10.0kPa_R4	10.0kPa_R5	10.0kPa_R6	20.0kPa_R1	20.0kPa_R2	20.0kPa_R3	20.0kPa_R4	20.0kPa_R5	20.0kPa_R6	101.3kPa_R1	101.3kPa_R2	101.3kPa_R3	101.3kPa_R4	101.3kPa_R5	101.3kPa_R6
A1	water	control	0.0792	0.0621	0.0882	0.0949	0.0669	0.0811	0.2051	0.2038	0.2046	0.3216	0.1707	0.1596	0.1204	0.1485	0.3535	0.2792	0.3182	0.2807	0.2018	0.4016	0.2315	0.226	0.2153	0.2741	0.123	0.1332	0.2237	0.2335	0.304	0.3727
B1	i-erythritol	carbohydrate	0.0624	0.0597	0.0827	0.0823	0.0787	0.0689	0.1184	0.1356	0.1424	0.0811	0.1525	0.1561	0.0693	0.0761	0.1913	0.1464	0.1671	0.1668	0.1126	0.092	0.1171	0.0742	0.1081	0.1214	0.1078	0.1238	0.0861	0.1636	0.0923	0.1087
C1	d-melibiose	carbohydrate	0.372	0.7575	1.1527	0.8996	1.17	1.138	1.4629	1.332	1.726	1.3698	1.6527	1.6144	1.1907	1.1646	1.6769	1.7326	1.2478	1.5473	1.375	1.1987	1.525	1.6712	1.4341	1.617	1.9576	1.9664	1.8189	2.0047	1.8736	2.034
D1	acetic acid	carboxylic acid	0.0773	0.0705	0.0982	0.0793	0.0613	0.0847	0.1795	0.2053	0.4705	0.2598	0.33	0.1918	0.2622	0.2849	0.6407	0.6087	0.4631	0.3848	0.3472	0.4017	0.5642	0.4161	0.6028	0.4205	0.5788	0.7842	0.6791	0.6583	0.9846	0.9468
E1	p-hydroxy phenylacetic acid	carboxylic acid	0.0651	0.0685	0.0767	0.0689	0.0796	0.0698	0.4072	0.1329	0.9376	0.8024	0.5577	0.7994	0.8774	0.7524	1.1937	1.0171	1.0621	1.0562	0.9187	1.3305	1.1044	0.9896	1.1613	1.0903	1.2038	1.061	1.0032	1.0429	1.1275	1.3473
F1	bromo succinic acid	brominated substrates	0.2523	0.2952	0.4023	0.3682	0.281	0.3814	0.8313	0.6386	1.0451	0.4619	1.0111	0.9376	0.6082	0.4611	1.4337	1.0671	1.295	1.4494	1.0459	1.7647	1.4425	1.3178	1.3217	1.3655	0.9521	1.139	1.1605	1.3887	1.4823	1.232
G1	l-histidine	amino acid	0.1042	0.1276	0.1737	0.1304	0.0498	0.1228	0.3774	0.3248	0.7235	0.379	0.9994	0.9019	0.9025	0.6974	1.4286	1.2048	1.3786	1.3867	1.1346	1.4043	1.7784	1.4591	1.4446	1.392	1.6178	1.4496	1.4968	1.4465	1.6969	1.8034
H1	urocanic acid	aromatic substrates	0.0807	0.0853	0.0915	0.0905	0.0682	0.1137	0.2913	0.3626	1.4465	1.4385	1.5286	1.0484	1.48	1.5519	2.148	2.0505	1.8895	2.1094	2.0026	2.6392	2.061	1.8064	2.0213	1.94	2.0173	2.0924	2.0614	2.2246	2.3018	2.3115
A2	alpha-cyclodextrin	polymer	0.0697	0.0665	0.0781	0.0749	0.0354	0.0858	0.1748	0.1708	0.2006	0.1478	0.1908	0.179	0.1128	0.1297	0.3639	0.2927	0.2533	0.274	0.238	0.2143	0.2177	0.2336	0.2621	0.2784	0.1327	0.2106	0.2698	0.3106	0.2876	0.42
B2	d-fructose	carbohydrate	0.9793	0.8364	0.6407	0.5724	0.6768	0.7042	1.1554	1.2062	1.3499	1.1797	1.2034	1.1083	1.0002	1.0389	1.5025	1.3843	1.2142	1.4981	1.3276	1.1824	1.4774	1.5831	1.3282	1.5428	1.7408	1.7629	1.5858	1.7336	1.7072	1.7874
C2	beta-methyl-d-glucoside	carbohydrate	1.3361	1.1775	1.1192	1.0739	0.3866	1.9211	1.7643	1.6985	1.9501	1.5004	2.101	2.127	1.5219	1.4207	1.8181	1.8573	1.6497	1.8484	1.6667	1.4684	1.6864	1.839	1.8311	1.9164	1.9354	1.8615	2.0694	2.2064	1.9313	1.9829
D2	cis-aconitic acid	carboxylic acid	0.1958	0.1972	0.5668	0.4669	0.4151	0.6231	0.6156	0.7978	0.9206	0.5914	1.4512	1.3576	1.5395	1.338	1.8953	1.6593	1.8861	1.93	1.6302	1.4544	1.9562	1.8642	1.9831	1.9968	2.1825	2.145	2.14	2.2193	2.1505	2.2269
E2	itaconic acid	carboxylic acid	0.0606	0.0686	0.0738	0.0624	0.0383	0.071	0.1828	0.1883	0.1938	0.1154	0.1539	0.1524	0.0536	0.0539	0.1842	0.1236	0.1353	0.1728	0.0699	0.0827	0.076	0.0915	0.0651	0.0744	0.0599	0.0541	0.0573	0.0619	0.049	0.0603
F2	succinamic acid	amide	0.0889	0.0869	0.1299	0.0919	0.0712	0.1077	0.3094	0.3678	0.3402	0.2012	0.2576	0.2412	0.1724	0.2382	0.4943	0.4293	0.3794	0.3815	0.2442	0.3784	0.4022	0.2852	0.3058	0.301	0.0794	0.0689	0.0699	0.0994	0.0851	0.0868
G2	hydroxy-L-proline	amino acid	0.1187	0.1246	0.1903	0.094	0.1792	0.117	0.4488	0.3835	0.6615	0.2791	0.5563	0.5942	0.2784	0.2923	1.1239	0.9517	1.2385	0.9034	0.5987	0.6408	1.0383	1.0818	1.3919	1.3962	1.6439	1.6862	1.4304	1.5008	1.5392	1.8218
H2	Inosine	aromatic substrates	0.1359	0.157	0.2158	0.2209	0.319	0.1654	0.5063	0.4003	0.7876	0.6279	0.8446	0.664	0.7196	0.7508	1.4328	1.4323	1.5116	1.5688	1.6366	1.2554	1.5727	1.4401	1.5983	1.3996	1.1828	1.6564	1.7171	1.9097	1.5381	1.669
A3	dextrin	polymer	0.4376	0.4379	0.6967	0.612	0.3934	0.4209	0.9749	0.71	1.055	0.8005	1.1146	1.3171	1.2767	1.2915	1.8494	1.4856	1.506	1.6132	1.4848	1.4728	1.5472	1.7947	1.7618	1.8175	1.932	1.85	2.0569	1.9049	1.9991	2.0691
B3	l-fucose	carbohydrate	0.1082	0.1107	0.2311	0.1399	0.1063	0.1202	0.4755	0.4144	1.309	0.917	0.6717	0.4524	1.0248	0.7759	1.5768	1.5194	1.5858	1.5251	1.3026	0.9153	1.6114	1.342	1.3207	1.3364	1.705	1.6141	1.3988	1.6384	1.5625	1.8119
C3	d-psicose	carbohydrate	0.2002	0.1863	0.3511	0.214	0.2983	0.2608	0.5896	0.4996	0.7654	0.4696	0.5908	0.5813	0.2656	0.2663	0.7948	0.6926	0.6517	0.6723	0.7212	0.6209	0.6808	0.6248	0.6229	0.6799	0.6936	0.7819	0.8656	1.0049	0.7666	0.8199
D3	citric acid	carboxylic acid	0.266	0.2593	0.7896	0.5524	0.7528	0.6186	1.0661	0.9036	1.2292	0.6741	1.5925	1.5122	0.6115	0.605	1.8297	1.6959	1.6054	1.6777	1.7489	1.4541	1.8122	1.9738	1.8624	1.9135	2.0568	2.1336	2.1579	2.2308	2.0926	2.1441
E3	alpha-keto butyric acid	carboxylic acid	0.0866	0.076	0.0801	0.0602	0.0772	0.0634	0.1255	0.1288	0.1327	0.0888	0.1152	0.1087	0.0669	0.0635	0.1347	0.0737	0.1077	0.0878	0.0525	0.0543	0.0787	0.061	0.0595	0.0577	0.0844	0.0855	0.0499	0.0632	0.0499	0.0679
F3	glucuronaminde	amide	0.1196	0.0946	0.21	0.126	0.2096	0.2202	0.3515	0.2221	0.7871	0.7115	0.4569	0.4476	0.4983	0.6303	1.0308	1.0658	0.9266	1.0437	0.7002	0.622	0.7989	0.6985	0.6852	0.702	0.5794	0.553	0.9003	0.8909	0.747	0.6684
G3	l-leucine	amino acid	0.082	0.0738	0.0885	0.0705	0.0504	0.0817	0.2024	0.1959	0.2753	0.2515	0.1781	0.1813	0.1267	0.1312	0.4582	0.333	0.3207	0.3038	0.2166	0.2705	0.2296	0.2894	0.2313	0.1989	0.0591	0.0599	0.0644	0.6196	0.0595	0.0623
H3	uridine	aromatic substrates	0.1392	0.1572	0.2144	0.2921	0.164	0.1695	0.6494	0.6006	1.1196	0.6116	0.9304	0.8543	1.1662	0.9707	1.3785	1.3433	1.5014	1.3907	1.0737	1.2138	1.5566	1.312	1.508	1.271	1.5373	1.3621	1.7525	1.6626	1.537	1.7766
A4	glycogen	polymer	0.2085	0.2113	0.2638	0.2696	0.1265	0.1327	0.3604	0.3321	0.4942	0.3726	0.411	0.3858	0.21	0.2864	0.606	0.595	0.5944	0.449	0.5161	0.4988	0.3375	0.4389	0.3682	0.3822	0.2221	0.3237	0.4043	0.4751	0.4116	0.4006
B4	d-galactose	carbohydrate	1.2575	1.2402	0.9426	0.8586	2.1595	1.8569	1.6505	1.7104	1.6729	1.4978	2.2033	2.1584	1.3473	1.4643	1.8005	1.7827	1.6517	1.9548	1.6015	1.3383	1.7588	1.6836	1.8716	1.7749	1.7135	1.7973	1.9571	2.2484	1.7896	1.9156
C4	d-raffinose	carbohydrate	1.1828	0.9657	1.0213	0.7902	1.5541	1.5433	1.455	1.6198	1.5519	1.268	1.8622	1.8499	1.1148	1.1426	1.6822	1.4638	1.469	1.6343	1.431	1.2153	1.5587	1.7217	1.8105	1.7277	1.9326	1.9763	1.8727	1.9251	1.996	2.0525
D4	formic acid	carboxylic acid	0.0956	0.0823	0.2205	0.1164	0.1499	0.1245	0.2911	0.2841	0.3198	0.2018	0.2718	0.2651	0.1381	0.1386	0.4323	0.3773	0.3019	0.3054	0.2696	0.2141	0.3348	0.278	0.3619	0.4076	0.2678	0.3541	0.4613	0.4503	0.3973	0.5141
E4	alpha-keto glutaric acid	carboxylic acid	0.1274	0.1139	0.2211	0.113	0.1961	0.2989	0.4936	0.5217	0.4515	0.2949	0.5978	0.5235	0.4564	0.5392	1.1553	1.0678	1.1237	1.0129	0.8784	0.8315	1.205	1.0581	1.157	1.2061	1.565	1.8327	1.5582	1.8075	1.725	1.9075
F4	l-alaninamide	amide	0.0788	0.0833	0.1129	0.0782	0.1214	0.1337	0.2337	0.2369	0.2642	0.186	0.2566	0.2084	0.1491	0.1672	0.3936	0.3475	0.3411	0.3509	0.2956	0.2991	0.3146	0.3343	0.406	0.4316	0.2503	0.2749	0.5326	0.5701	0.3323	0.2528
G4	l-ornithine	amino acid	0.0997	0.1118	0.1416	0.0982	0.1586	0.1114	0.3496	0.359	0.6867	0.6616	0.655	0.6805	0.9823	0.8735	1.449	1.4237	1.3673	1.3744	0.9373	1.0033	1.0211	1.2293	1.1506	1.121	0.6187	0.9483	0.7826	1.0782	1.2422	1.0406
H4	thymidine	aromatic substrates	0.1408	0.1799	0.2009	0.2196	0.2299	0.2218	0.6702	0.6517	1.1164	0.6306	1.1248	1.009	0.5484	0.5435	1.3671	1.1919	1.4416	1.2993	0.768	0.8056	1.3926	1.1249	1.3755	1.3314	1.2001	1.1306	0.1898	1.4076	1.2744	1.5777
A5	Tween 40	polymer	0.1248	0.155	0.1619	0.1226	0.0897	0.1123	0.2023	0.19	0.2385	0.1982	0.1925	0.1873	0.179	0.1741	0.4452	0.3979	0.387	0.3917	0.4386	0.4595	0.5924	0.576	0.6392	0.6111	0.8328	0.857	0.8705	0.9626	0.8935	1.0608
B5	gentiobiose	carbohydrate	0.1208	0.1256	0.5087	0.197	0.3719	0.2801	0.929	0.8429	1.3829	1.2856	1.3104	1.3241	1.3915	1.274	1.6387	1.7217	1.6336	1.5988	1.4802	1.4863	1.1468	1.5807	1.5924	1.6504	2.0091	1.9936	1.7523	1.9238	2.0638	2.1741
C5	l-rhamnose	carbohydrate	0.0751	0.0777	0.1553	0.0829	0.1621	0.1259	0.2434	0.2481	0.3089	0.2303	0.2389	0.2261	0.1299	0.1245	0.4221	0.3806	0.3539	0.3791	0.3705	0.3189	0.1991	0.2328	0.2564	0.2746	0.3534	0.6335	0.5511	0.702	0.4015	0.5351
D5	d-Galactonic acid lactone	carboxylic acid	1.3286	1.0019	1.6958	1.1125	1.9944	1.7753	1.7127	1.9077	1.8945	1.6856	2.0483	2.0079	1.9842	1.7689	2.0572	2.0125	1.8412	1.9662	1.9323	1.6352	2.1341	2.1088	2.1712	2.2337	2.2171	2.265	2.3235	2.3945	2.2301	2.3468
E5	alpha-keto valeric acid	carboxylic acid	0.0931	0.0789	0.114	0.0689	0.1051	0.1034	0.1691	0.1508	0.2164	0.1188	0.0891	0.1738	0.0773	0.0726	0.1365	0.0777	0.1281	0.1291	0.066	0.0624	0.0775	0.0875	0.0859	0.0985	0.1056	0.1096	0.0654	0.0516	0.0603	0.0777
F5	d-alanine	amino acid	0.1137	0.1201	0.2146	0.1398	0.0465	0.1226	0.3065	0.2902	0.4989	0.3976	0.6214	0.3412	0.788	0.6101	1.218	1.0116	1.112	1.1067	0.9163	1.0423	1.0593	1.0138	1.1936	1.2791	1.0481	1.318	1.1054	1.0649	1.1797	1.4044
G5	l-phenylalanine	amino acid	0.0775	0.0824	0.1134	0.0833	0.0511	0.085	0.2035	0.2001	0.3103	0.2176	0.2393	0.2401	0.2001	0.1962	0.4281	0.3643	0.3983	0.3736	0.2623	0.2708	0.4161	0.3985	0.3822	0.3137	0.1338	0.1302	0.1566	0.2575	0.1353	0.1391
H5	phenyethylamine	amine	0.0726	0.0756	0.0842	0.0657	0.0806	0.0844	0.1525	0.1481	0.1433	0.1158	0.1971	0.1851	0.1313	0.1283	0.1746	0.1634	0.2082	0.1743	0.144	0.1498	0.2033	0.1809	0.2442	0.2098	0.124	0.1303	0.1799	0.2058	0.1985	0.2044
A6	Tween 80	polymer	0.1473	0.1593	0.2137	0.1643	0.1327	0.1296	0.273	0.2821	0.3332	0.3336	0.2827	0.2695	0.2341	0.2843	0.6112	0.5507	0.4841	0.4491	0.5402	0.5964	0.6377	0.657	0.6633	0.6885	0.9412	0.668	0.9282	0.9148	0.8693	1.0432
B6	alpha-d-glucose	carbohydrate	0.3044	0.5246	0.7678	0.4212	0.5618	0.4694	1.2756	1.2567	1.6714	1.5023	1.2067	1.1976	1.1427	1.23	1.8783	1.6862	1.7191	1.8701	1.6132	1.3235	1.6999	1.7879	1.4562	1.5717	2.0358	2.0164	1.8424	1.9388	1.9987	2.0301
C6	d-sorbitol	carbohydrate	0.7405	0.7212	0.5189	0.3521	1.9545	1.9584	1.3542	1.7175	1.2601	1.0691	1.9843	1.5644	1.2918	1.1304	1.9877	1.5563	1.3157	1.523	1.2785	0.9916	1.7052	1.5119	1.5116	1.6019	1.9901	1.8882	2.1249	2.1002	1.9558	2.0073
D6	d-galacturonic acid	carboxylic acid	0.1761	0.1472	0.5963	0.3124	0.3651	0.5287	0.7352	0.5711	1.6545	1.345	1.595	1.5834	1.3914	1.2051	2.2347	2.1634	2.2241	2.2001	1.9826	1.7725	2.0907	2.1332	2.2009	2.2582	2.3861	2.3807	2.3415	2.327	2.3332	2.4355
E6	d,l-lactic acid	carboxylic acid	0.2127	0.1608	0.4046	0.1897	0.1188	0.201	0.5216	0.4648	1.2	0.5072	0.7973	0.6758	1.0748	1.0268	1.872	1.7389	1.7551	1.7423	1.5507	1.3485	1.6681	1.6961	1.7311	1.7655	1.7781	1.7984	1.6936	1.8846	1.6847	1.8419
F6	l-alanine	amino acid	0.114	0.1123	0.138	0.1121	0.1029	0.1337	0.2886	0.2672	0.3873	0.2199	0.3053	0.292	0.277	0.2952	0.8413	0.7303	0.5908	0.5689	0.7098	0.541	0.8006	0.776	0.8448	0.8195	1.3352	1.2969	1.0805	1.0764	1.2149	1.4743
G6	l-proline	amino acid	0.1025	0.1099	0.1284	0.0995	0.1844	0.0958	0.2942	0.2714	0.3233	0.2202	0.486	0.5428	0.6359	0.5307	1.14	0.9096	1.0069	1.1166	0.8246	0.8539	1.0793	0.9141	1.0789	1.062	1.3862	1.4192	1.3024	1.4108	1.4723	1.766
H6	putrescine	amine	0.0803	0.0862	0.0922	0.0845	0.0841	0.0853	0.1577	0.1607	0.2195	0.1959	0.2897	0.1735	0.7338	0.4681	1.0324	0.9238	1.0781	1.0351	0.7185	1.0912	1.1138	0.845	0.9918	0.913	1.2616	1.0613	0.9605	1.17	1.0575	1.3032
A7	n-acetyl-d-galactosamine	carbohydrate	0.1981	0.2082	0.4721	0.3469	0.4172	0.5378	0.9931	0.809	1.096	0.5843	1.1625	1.2439	0.9553	0.8303	1.5422	1.515	1.5566	1.5182	1.1352	1.4325	1.6298	1.638	1.7914	1.9043	1.9635	1.9132	1.8553	2.1402	1.9895	2.0449
B7	m-inositol	carbohydrate	0.2073	0.1993	0.4406	0.2257	0.389	0.2923	0.7383	0.6892	1.008	0.8015	1.148	1.2079	1.1248	1.1872	1.4969	1.6228	1.5227	1.2596	1.473	1.3612	1.7233	1.5141	1.7844	1.9235	2.1222	2.118	2.1472	2.2588	2.055	2.1813
C7	sucrose	carbohydrate	1.4709	1.4065	1.2507	1.0695	1.8993	2.2343	1.9096	1.9571	1.8299	1.7313	2.1201	2.0495	1.5927	1.5637	2.1489	2.0055	1.7915	1.9261	1.7936	1.434	1.3437	1.7865	1.9662	2.0478	1.9644	1.9986	2.0705	2.189	1.9317	2.014
D7	d-gluconic acid	carboxylic acid	1.6678	1.0799	1.611	1.6695	1.9246	1.5649	1.9411	2.0075	2.0052	1.9141	2.1771	2.1003	1.7626	1.7977	2.1158	2.1135	2.2503	2.0701	1.9137	2.0554	2.1963	2.0078	2.2682	2.3398	2.181	2.1788	2.2503	2.3289	2.1328	2.2503
E7	malonic acid	carboxylic acid	0.088	0.0745	0.1538	0.0829	0.1381	0.0932	0.2409	0.2601	0.343	0.1935	0.2377	0.2069	0.1248	0.1583	0.4155	0.4093	0.3709	0.3852	0.3089	0.375	0.2986	0.202	0.2756	0.2949	0.1297	0.1224	0.2397	0.2772	0.1373	0.1302
F7	l-alanyl-glycine	amino acid	0.117	0.1005	0.1378	0.1008	0.1556	0.1028	0.2998	0.2745	0.2641	0.253	0.3999	0.3265	0.5715	0.4594	1.4071	0.7315	0.9268	0.8967	0.9593	0.4908	1.0707	1.0054	1.1648	1.2082	1.4674	1.5789	1.2516	1.2719	1.4556	1.7915
G7	l-pyroglutamic acid	amino acid	0.0809	0.0827	0.1168	0.0906	0.07	0.0957	0.239	0.2499	0.3113	0.1797	0.2393	0.2376	0.1922	0.1649	0.4759	0.4075	0.4396	0.4214	0.2783	0.3237	0.3162	0.3876	0.3154	0.3483	0.1145	0.1051	0.1054	0.1519	0.1226	0.1103
H7	2-aminoethanol	amine	0.0773	0.0809	0.095	0.0852	0.0918	0.0832	0.1424	0.2174	0.3434	0.1686	0.2119	0.1894	0.1235	0.1351	0.3203	0.4411	0.2739	0.1778	0.1784	0.2252	0.1266	0.3232	0.2259	0.1939	0.0784	0.0756	0.0658	0.0782	0.0741	0.0867
A8	n-acetyl-d-glucosamine	carbohydrate	0.98	1.0431	1.2484	1.1036	1.7314	1.7673	1.909	2.0511	2.0235	1.7942	2.2424	2.1929	1.3594	1.5522	2.1395	1.9559	1.9116	2.0684	1.7043	1.6167	2.012	1.5458	2.0404	1.9931	1.9403	1.919	2.2316	2.304	1.9366	2.058
B8	alpha-d-lactose	carbohydrate	0.0965	0.0951	0.1934	0.1333	0.1766	0.1392	0.521	0.3276	0.8289	0.7503	0.6104	0.5622	0.5145	0.5005	1.1436	1.1614	1.0881	1.0013	0.8927	0.9796	1.0333	0.8576	1.0537	1.0849	1.8339	1.7768	1.358	1.561	1.7196	1.9572
C8	d-trehalose	carbohydrate	1.6431	1.2263	1.4007	1.1415	2.0751	2.1226	2.0274	2.0851	1.9764	1.732	2.2471	2.1541	1.6653	1.6283	2.2519	2.0727	1.854	2.102	1.7954	1.5425	1.8842	2.0051	1.9139	1.9945	2.1198	2.2264	2.2466	2.4046	2.0677	2.122
D8	d-glucosaminic acid	carboxylic acid	0.1024	0.0861	0.2515	0.1034	0.2066	0.1325	0.3881	0.4091	0.8106	0.6394	0.4705	0.7061	0.4907	0.4927	1.2649	1.139	1.2116	1.207	1.1644	1.0544	0.9206	0.8866	1.0993	1.1129	1.6234	1.7397	1.547	1.594	1.5781	1.6614
E8	propionic acid	carboxylic acid	0.0762	0.0691	0.115	0.0557	0.0604	0.0795	0.1764	0.189	0.0867	0.0807	0.0899	0.1074	0.0979	0.0805	0.1249	0.1123	0.1114	0.0971	0.1087	0.1181	0.1094	0.1022	0.1479	0.087	0.124	0.1011	0.0897	0.0992	0.078	0.1018
F8	l-asparagine	amino acid	0.1321	0.1335	0.2483	0.1384	0.1873	0.1686	0.5277	0.595	1.0388	0.8767	0.7529	0.6169	0.8796	0.941	1.6347	1.5896	1.3953	1.1775	1.2241	1.112	1.49	1.3242	1.2997	1.3736	1.7974	1.7225	1.6845	1.6772	1.5523	1.8097
G8	d-serine	amino acid	0.5074	0.4546	0.8786	0.6352	0.6177	0.6016	1.2556	1.2435	1.4861	0.8141	1.5479	1.399	1.4207	1.3399	1.7103	1.4583	1.6527	1.7568	1.3389	1.4933	1.4138	1.7826	1.7245	1.7167	1.8699	1.8667	1.8237	1.7276	1.6579	1.8257
H8	2,3-butanediol	alcohols	0.0829	0.0804	0.0977	0.0755	0.0549	0.0842	0.1507	0.1438	0.245	0.1874	0.1695	0.1862	0.1638	0.1358	0.3368	0.2867	0.251	0.3134	0.2034	0.2446	0.1949	0.1857	0.123	0.1868	0.0847	0.0803	0.0571	0.0969	0.1011	0.114
A9	adonitol	carbohydrate	0.077	0.0624	0.1046	0.0726	0.0858	0.0827	0.2388	0.2237	0.2905	0.2213	0.2767	0.2621	0.104	0.1216	0.2988	0.2736	0.3408	0.2814	0.2686	0.2602	0.1989	0.2463	0.2099	0.2502	0.2592	0.2486	0.2764	0.4562	0.4772	0.5392
B9	lactulose	carbohydrate	0.0884	0.0875	0.1503	0.09	0.1616	0.1194	0.3315	0.3438	0.3843	0.2941	0.3659	0.2218	0.1453	0.1578	0.4972	0.4739	0.4701	0.4893	0.3849	0.938	0.3908	0.2358	0.3844	0.4319	0.4906	0.5398	0.6175	0.7756	0.6482	0.788
C9	turanose	carbohydrate	0.4205	0.4395	0.906	0.483	0.5834	0.6518	1.1696	0.9834	0.9623	0.7113	1.2558	0.7109	1.0732	0.9373	1.8745	1.7017	1.8637	1.9721	1.4342	1.4889	1.7256	1.8194	1.6235	1.62	2.1523	2.0702	1.9902	1.9702	1.9812	2.157
D9	d-glucuronic acid	carboxylic acid	0.203	0.2098	1.0508	0.6329	1.4057	1.3381	0.5484	0.5479	1.2886	1.0994	1.17	1.0968	1.1612	1.1385	1.9961	1.9007	1.9019	1.9907	1.5101	1.6028	1.7416	1.3979	1.821	1.8486	2.0763	1.9553	2.0746	2.1758	1.9473	2.16
E9	quinic acid	carboxylic acid	0.0832	0.0779	0.1307	0.0785	0.1307	0.0962	0.1499	0.2396	0.3082	0.2015	0.2273	0.2087	0.1281	0.1366	0.4552	0.4051	0.3694	0.3799	0.2981	0.4162	0.2131	0.2489	0.2892	0.3192	0.1397	0.165	0.2803	0.3703	0.1644	0.1246
F9	l-aspartic acid	amino acid	0.2017	0.2027	0.4462	0.2954	0.2268	0.2034	0.7163	0.6845	1.5004	0.6969	1.3632	1.3653	1.1289	1.4861	2.0815	1.8344	1.9001	1.913	1.8455	1.8536	1.8659	1.6539	1.874	1.9496	2.065	2.1509	1.982	2.1693	1.9245	2.1727
G9	l-serine	amino acid	0.6184	0.5885	0.9036	0.7712	0.8841	0.6748	1.0386	1.1708	1.401	0.8441	1.549	1.4722	1.0376	1.4565	1.8258	1.7562	1.7022	1.8257	1.581	1.673	1.7832	1.8775	1.7113	1.7943	1.8457	1.8543	0.1882	1.8567	1.745	1.9302
H9	glycerol	alcohols	0.2255	0.2385	0.4939	0.4158	0.047	0.3522	1.0684	0.9105	1.4604	0.9024	1.4762	1.3625	1.1331	1.3676	1.7433	1.6261	1.6897	1.8137	1.4469	1.5612	1.6659	1.4757	1.6992	1.5749	2.1139	2.0623	0.0468	2.2313	2.073	2.0994
A10	l-arabinose	carbohydrate	0.29	0.2683	0.5444	0.4143	0.5293	0.5341	1.1037	0.6268	0.9246	0.6195	1.0872	1.0116	1.2909	1.2568	1.7242	1.6381	1.7181	1.5913	1.3108	1.4129	1.852	1.7311	1.7015	1.6522	2.0602	2.0681	1.8129	1.8879	1.8409	2.1685
B10	maltose	carbohydrate	0.8672	0.6471	0.9082	0.7935	1.5443	1.2767	1.5734	1.5609	1.7363	1.4918	1.9522	1.8805	1.3108	1.1297	1.8728	1.9071	1.7066	1.8578	1.4913	1.2652	1.683	1.7138	1.8213	1.9154	2.0705	2.0338	2.2039	2.3037	2.0856	2.1901
C10	xylitol	carbohydrate	0.0825	0.0764	0.1658	0.0999	0.1434	0.078	0.2511	0.2676	0.2979	0.2281	0.239	0.2274	0.1159	0.1225	0.405	0.1892	0.3487	0.181	0.3068	0.3368	0.2181	0.3265	0.2494	0.2978	0.3401	0.5126	0.5833	0.733	0.4018	0.5199
D10	alpha-hydroxy butyric acid	carboxylic acid	0.101	0.0944	0.1243	0.0642	0.1229	0.0873	0.1554	0.1431	0.1319	0.0825	0.0798	0.0997	0.1198	0.0983	0.1883	0.1175	0.1395	0.0564	0.0752	0.0755	0.1067	0.1358	0.1402	0.1473	0.1825	0.172	0.0629	0.0714	0.0554	0.0772
E10	d-saccharic acid	carboxylic acid	0.08	0.0747	0.1415	0.0941	0.1509	0.1104	0.2574	0.2636	0.297	0.2317	0.2247	0.2134	0.1206	0.1239	0.4083	0.3876	0.3649	0.3609	0.2358	0.7443	0.1629	0.1806	0.258	0.2783	0.1039	0.112	0.111	0.1405	0.1056	0.116
F10	l-glutamic acid	amino acid	0.1155	0.1121	0.2183	0.1703	0.1176	0.1072	0.3777	0.4191	0.7128	0.9304	0.3264	0.4542	0.5874	0.5558	1.4436	1.3372	1.4394	1.2991	1.1274	1.446	1.4477	1.0493	1.2969	1.3157	1.5182	1.3889	1.5585	1.6695	1.6828	1.7575
G10	l-threonine	amino acid	0.0942	0.0962	0.1197	0.087	0.1424	0.1111	0.2882	0.2866	0.5906	0.4394	0.415	0.3327	0.199	0.2209	0.7526	0.698	0.6759	0.6966	0.3314	0.5926	0.6796	0.4899	0.5976	0.5899	0.2045	0.2751	0.3022	0.5936	0.3705	0.3643
H10	d,l-alpha-glycerol phosphate	phosphorylated substrates	0.1611	0.1626	0.3372	0.2305	0.1628	0.3574	0.7025	0.6126	1.1435	0.6397	1.3489	1.1525	0.739	0.5723	1.7026	1.5475	1.6608	1.593	1.0657	1.8073	1.4141	1.5133	1.6896	1.7255	0.8871	0.9875	0.9553	1.2957	1.0198	0.8892
A11	d-arabitol	carbohydrate	0.0707	0.0646	0.123	0.099	0.0972	0.1012	0.243	0.2325	0.2478	0.2361	0.2592	0.2616	0.1353	0.1375	0.1962	0.307	0.2809	0.3538	0.3165	0.3474	0.2609	0.2728	0.279	0.3215	0.3044	0.3367	0.2479	0.3915	0.3569	0.5344
B11	d-mannitol	carbohydrate	0.7426	0.5776	0.4344	0.4202	0.5204	0.5527	0.9173	0.8978	1.1351	0.9226	1.1137	1.0686	0.9327	0.9621	1.2409	1.1488	1.2302	1.176	1.0145	0.9798	1.3814	1.305	1.2964	1.3154	1.5903	1.684	1.4911	1.6292	1.4465	1.682
C11	methyl pyruvate	ester	0.6908	0.6491	0.9749	0.7347	0.4439	0.9128	1.3027	1.0057	1.3652	1.0752	1.4335	1.1269	1.301	1.1033	1.6835	1.7098	1.4716	1.4917	1.1468	1.111	1.5312	1.5533	1.3801	1.4295	1.6678	1.5906	1.5144	1.7901	1.5008	1.6851
D11	beta-hydroxy butyric acid	carboxylic acid	0.0715	0.0745	0.1089	0.0808	0.1376	0.083	0.2386	0.2267	0.2052	0.2551	0.2137	0.2174	0.1076	0.1407	0.2522	0.2188	0.3223	0.3311	0.3349	0.2522	0.2903	0.2816	0.2284	0.2669	0.1215	0.1542	0.2193	0.2701	0.1895	0.2027
E11	sebacic acid	carboxylic acid	0.0657	0.0645	0.0913	0.0765	0.0994	0.0768	0.2241	0.2523	0.2856	0.1966	0.1993	0.1872	0.127	0.123	0.3365	0.3371	0.3242	0.2934	0.1906	0.2212	0.2073	0.2037	0.2396	0.2784	0.0945	0.0968	0.0905	0.1289	0.1006	0.1078
F11	glycyl-l-aspartic acid	amino acid	0.1431	0.1435	0.3778	0.2709	0.1136	0.1272	0.6102	0.4964	0.5361	0.51	0.8369	0.6183	0.5827	0.7216	1.2931	1.0411	0.8372	1.0726	0.93	0.9582	1.0633	1.087	1.3691	1.2253	0.9869	0.9092	1.2534	1.3949	1.3443	1.199
G11	d,l-carnitine	amino acid	0.073	0.0733	0.0907	0.0778	0.0831	0.0818	0.2083	0.2371	0.2829	0.1879	0.2602	0.2255	0.3218	0.3874	0.6395	0.5667	0.5548	0.526	0.203	0.291	0.3112	0.2917	0.4296	0.313	0.082	0.0849	0.0701	0.096	0.1004	0.102
H11	glucose-1-phosphate	phosphorylated substrates	0.6977	0.8705	1.1837	1.0589	1.283	1.1547	1.5075	1.5219	1.7845	1.2385	1.7746	1.5929	1.8951	1.6268	2.0678	2.1307	2.1378	1.9788	1.1612	1.5422	1.8621	1.9541	2.1106	2.0886	2.0132	2.0523	0.0701	2.2862	2.116	2.1061
A12	d-cellobiose	carbohydrate	0.1655	0.1657	0.1814	0.1292	0.3754	0.3346	0.7453	0.432	1.5774	1.4006	1.3187	1.4658	1.06	1.7455	1.8296	1.7411	1.4864	1.6833	1.1375	1.4749	1.772	1.756	1.6893	1.6223	1.977	1.9121	1.9826	1.9131	1.824	1.8463
B12	d-mannose	carbohydrate	0.4732	0.7205	1.1317	1.151	1.2301	1.2368	1.6328	1.3927	1.6809	1.6107	2.0786	1.9541	1.372	1.5617	1.9363	1.9488	1.7813	1.95	1.2781	1.324	1.8127	1.8326	1.6392	1.7818	2.1159	2.1369	2.1453	2.1109	1.8923	2.1606
C12	mono-methyl-succinate	ester	0.0944	0.1007	0.2287	0.1351	0.1086	0.113	0.508	0.4031	0.6584	0.4816	0.6121	0.5761	0.2442	0.3454	0.7736	0.6501	0.545	0.5795	0.3776	0.4963	0.6332	0.5236	0.695	0.7644	0.8535	1.062	0.8848	1.036	0.9614	1.1336
D12	gamma-hydroxy butyric acid	carboxylic acid	0.0638	0.0645	0.0799	0.0719	0.0689	0.093	0.224	0.2315	0.3045	0.2184	0.2221	0.2326	0.113	0.1386	0.4396	0.3192	0.382	0.2553	0.1588	0.2002	0.1357	0.1693	0.2326	0.268	0.1171	0.1311	0.1361	0.1835	0.1814	0.1921
E12	succinic acid	carboxylic acid	0.1466	0.1539	0.1948	0.1656	0.1445	0.1474	0.6083	0.4892	0.8622	0.3657	1.0677	0.9501	0.6793	0.8893	1.7038	1.4951	1.5812	1.523	0.8602	1.0436	1.5694	1.3281	1.5625	1.6649	1.5747	1.6514	1.5476	1.4598	1.5743	1.8031
F12	glycyl-l-glutamic acid	amino acid	0.106	0.1197	0.1304	0.1292	0.088	0.0984	0.3108	0.3224	0.3735	0.2778	0.3792	0.3959	0.4346	0.5605	1.006	0.671	0.7364	0.7788	0.3734	0.6426	0.8109	0.9082	0.9894	0.9881	0.9544	1.1544	1.0095	0.9817	1.3101	1.4267
G12	gamma-amino butyric acid	amino acid	0.0953	0.1051	0.1206	0.1031	0.105	0.112	0.3614	0.3314	0.7614	0.4598	0.4381	0.4173	0.3158	0.3353	1.1773	0.9894	1.1047	0.9844	0.4595	0.6478	0.8172	1.0153	1.0297	1.0479	0.7697	1.311	0.7122	0.7546	1.5667	1.52
H12	glucose-6-phosphate	phosphorylated substrates	0.4448	1.031	1.2579	1.0978	1.5621	1.4004	2.0173	1.9506	2.1357	1.8124	2.1496	2.1422	2.0141	1.8111	2.3204	2.2824	2.1599	2.2949	1.4799	1.9571	2.0096	2.1909	2.1828	2.2777	2.1549	2.203	2.2113	2.2911	2.0969	2.0936
