# Supplementary material for: Metabolic fingerprints of Serratia liquefaciens under simulated Martian conditions using Biolog GN2 microarrays
Source: Sci Rep. 2018 Oct 24;8:15721. doi: 10.1038/s41598-018-33856-3 (PMC6200771; doi:10.1038/s41598-018-33856-3)
Supplement: Supplementary file 2 — Dataset 2 [file 41598_2018_33856_MOESM2_ESM.xls]

## Sheet: Low-PTA
Metabolic fingerprints of Serratia liquefaciens under simulated Martian conditions using Biolog GN2 microarrays
Petra Schwendner1 and Andrew C. Schuerger1* 1 University of Florida, 505 Odyssey Way, Space Life Sciences Lab, Exploration Park, Merritt Island, FL 32953
Supplementary Table 2: This file contains the raw data that were used to create Table 2 and Figure 4, 5, and 6.
Each sheet contains the replicates (n=4) for each condition tested and after 35, 42, 49, and 49+2 days of incubation. R1-4 refers to each replicate. In addition, the data (n=2) from the controls with phosphate buffer only are displayed.
1) Low-PTA conditions, i.e., Mars simulations in which GN2 plates were incubated at low-pressure (0.7 kPa), low-temperature (0 °C), and CO2-enriched anoxic atmosphere (i.e., low pO2; <1% pO2).
(2) Earth Control-1 (EC-1 ) assays were incubated at 101.3 kPa, 0 °C, and a CO2-enriched anoxic atmosphere as described for low-PTA conditions.
(3) Earth Control-2 (EC-2) assays were incubated at 101.3 kPa, 0 °C, and an Earth-normal atmosphere of 78:21 pN2 to pO2 conditions.
(4) Earth Control-3 (EC-3) assays were incubated at 101.3 kPa, 30 °C, and a CO2-enriched anoxic atmosphere as described for the low-PTA conditions.
And (5), Earth Control-4 (EC-4) assays were incubated at 101.3 kPa, 30 °C, and an Earth-normal atmosphere of 78:21 pN2 to pO2 conditions.
Time series			35 days				42 days				49 days				49 days + 2 days				PO4 controls 49 days
Well	Substrate	Substrate group	R1	R2	R3	R4	R1	R2	R3	R4	R1	R2	R3	R4	R1	R2	R3	R4	R1	R2 not available
A1	water	control	0.0424	0.0442	0.0657	0.0626	0.0419	0.0452	0.0673	0.0632	0.0401	0.0434	0.0544	0.0557	0.0945	0.0858	0.0563	0.0576	0.0346
B1	i-erythritol	carbohydrate	0.0398	0.0419	0.0991	0.0605	0.0415	0.0441	0.061	0.0426	0.0411	0.0427	0.0622	0.0414	0.0524	0.0986	0.1009	0.0561	0.0351
C1	d-melibiose	carbohydrate	0.2438	0.0499	0.0935	0.1171	0.2802	0.2266	0.1046	0.0786	0.2804	0.2438	0.1937	0.1045	0.6581	0.5833	1.3192	1.4129	0.035
D1	acetic acid	carboxylic acid	0.0835	0.0405	0.0533	0.0929	0.0496	0.0411	0.0484	0.0543	0.0489	0.0421	0.0427	0.0513	0.1278	0.1348	0.4166	0.4444	0.0422
E1	p-hydroxy phenylacetic acid	carboxylic acid	0.0395	0.0422	0.0414	0.0636	0.0373	0.0432	0.0436	0.0441	0.0374	0.0444	0.0457	0.0423	0.1965	0.1103	0.583	0.5175	0.0377
F1	bromo succinic acid	brominated substrates	0.0493	0.0628	0.0558	0.0903	0.1593	0.1198	0.0689	0.0528	0.1525	0.1754	0.0525	0.0775	0.5924	0.5225	0.7111	0.7017	0.0377
G1	l-histidine	amino acid	0.0366	0.0441	0.1068	0.1044	0.037	0.0461	0.0663	0.0505	0.037	0.1519	0.0571	0.0446	0.0726	0.9413	1.2191	1.1548	0.0471
H1	urocanic acid	aromatic substrates	0.0421	0.0371	0.0415	0.0403	0.0426	0.0366	0.0762	0.1104	0.0424	0.0363	0.1135	0.0984	1.5411	0.0542	1.8754	1.9767	0.0383
A2	alpha-cyclodextrin	polymer	0.035	0.035	0.042	0.0693	0.0368	0.035	0.0493	0.0519	0.0353	0.0347	0.0534	0.0695	0.0466	0.0484	0.0852	0.0866	0.0351
B2	d-fructose	carbohydrate	0.191	0.2565	0.1592	0.144	0.1915	0.2896	0.1762	0.1791	0.2381	0.2825	0.1649	0.1962	0.7871	1.054	0.6886	0.6858	0.036
C2	beta-methyl-d-glucoside	carbohydrate	0.1819	0.2477	0.1695	0.1798	0.1951	0.4703	0.1756	0.1888	0.44	0.6031	0.2019	0.1956	1.1557	1.1288	1.6296	1.8539	0.0366
D2	cis-aconitic acid	carboxylic acid	0.0444	0.0594	0.0514	0.0899	0.1232	0.0776	0.0478	0.0644	0.1863	0.1636	0.0669	0.0898	0.7223	0.5065	1.6181	1.4929	0.0362
E2	itaconic acid	carboxylic acid	0.0393	0.0497	0.0569	0.0704	0.046	0.0469	0.0483	0.0576	0.0421	0.0441	0.054	0.0547	0.055	0.0796	0.0762	0.0647	0.0359
F2	succinamic acid	amide	0.0391	0.0725	0.0631	0.0884	0.1118	0.0629	0.0587	0.0628	0.0858	0.1287	0.1041	0.1232	0.14	0.1296	0.0854	0.1068	0.037
G2	hydroxy-L-proline	amino acid	0.0479	0.0936	0.093	0.106	0.1072	0.0835	0.1207	0.1115	0.05	0.0897	0.0927	0.1399	0.8309	1.3377	0.6348	0.6558	0.0395
H2	Inosine	aromatic substrates	0.0368	0.1346	0.1669	0.2319	0.0371	0.1931	0.1525	0.2501	0.0406	0.192	0.2113	0.2126	0.0479	1.1666	1.5902	1.6224	0.0361
A3	dextrin	polymer	0.1749	0.1799	0.1901	0.1688	0.1875	0.1729	0.2349	0.1461	0.2091	0.2245	0.2963	0.2646	0.4118	0.483	1.1017	1.1842	0.0961
B3	l-fucose	carbohydrate	0.0325	0.0735	0.0781	0.0829	0.0351	0.0663	0.061	0.0579	0.119	0.0667	0.1551	0.0931	0.3101	0.2952	0.9375	1.4048	0.0369
C3	d-psicose	carbohydrate	0.1539	0.1406	0.1178	0.1223	0.1544	0.1061	0.0933	0.101	0.1526	0.0895	0.1349	0.1374	0.1963	0.1457	0.1256	0.1903	0.0382
D3	citric acid	carboxylic acid	0.1346	0.1186	0.0708	0.0993	0.1755	0.0992	0.0595	0.0577	0.1984	0.1494	0.0638	0.0695	0.4862	0.3297	1.1694	1.4552	0.0353
E3	alpha-keto butyric acid	carboxylic acid	0.0454	0.0549	0.0429	0.0442	0.0442	0.0507	0.0405	0.0389	0.0437	0.0506	0.0413	0.0394	0.0496	0.0534	0.0518	0.0478	0.0401
F3	glucuronaminde	amide	0.0431	0.065	0.0624	0.0602	0.0448	0.0598	0.0506	0.0471	0.0831	0.0606	0.0759	0.0766	0.2732	0.1626	0.2622	0.3009	0.0412
G3	l-leucine	amino acid	0.0376	0.0538	0.0534	0.0718	0.0387	0.053	0.0462	0.0633	0.0372	0.056	0.0757	0.0909	0.0463	0.1062	0.0779	0.072	0.0383
H3	uridine	aromatic substrates	0.1599	0.0379	0.1109	0.1429	0.1646	0.0397	0.1271	0.1276	0.1648	0.0559	0.1346	0.123	0.9032	0.0774	1.1627	1.4646	0.0356
A4	glycogen	polymer	0.1266	0.0349	0.1169	0.1015	0.0667	0.0368	0.0629	0.0758	0.1695	0.0363	0.1358	0.1301	0.1953	0.0458	0.1201	0.1596	0.0463
B4	d-galactose	carbohydrate	0.205	0.1897	0.1477	0.1578	0.2513	0.2358	0.1487	0.1702	0.5067	0.3918	0.1616	0.1803	1.4116	0.9178	1.3724	1.4318	0.0357
C4	d-raffinose	carbohydrate	0.112	0.1076	0.1039	0.1213	0.1472	0.1399	0.1025	0.1136	0.1842	0.143	0.1436	0.1442	0.6082	0.4889	1.148	1.243	0.0364
D4	formic acid	carboxylic acid	0.0455	0.0718	0.0484	0.0465	0.0408	0.071	0.0452	0.043	0.0493	0.0657	0.0456	0.0446	0.2403	0.1664	0.076	0.0966	0.0364
E4	alpha-keto glutaric acid	carboxylic acid	0.0521	0.0887	0.1069	0.1026	0.078	0.0757	0.0624	0.0823	0.1338	0.0839	0.12	0.0735	0.4262	0.2935	1.0338	1.1012	0.0384
F4	l-alaninamide	amide	0.0415	0.0408	0.0873	0.0776	0.0501	0.0518	0.0566	0.0513	0.0471	0.0494	0.1111	0.0778	0.2038	0.0518	0.096	0.1006	0.0378
G4	l-ornithine	amino acid	0.0535	0.0628	0.0607	0.0659	0.0896	0.0425	0.0509	0.0417	0.0618	0.0486	0.0777	0.0701	0.5265	0.0932	0.643	0.6322	0.0386
H4	thymidine	aromatic substrates	0.1485	0.1597	0.1006	0.1661	0.1852	0.1864	0.1786	0.1653	0.2066	0.1711	0.1802	0.1498	0.7152	0.6135	0.7447	0.6597	0.0426
A5	Tween 40	polymer	0.0435	0.0506	0.0731	0.0661	0.0446	0.0853	0.0547	0.0576	0.0616	0.0901	0.0608	0.0566	0.2136	0.3146	0.4523	0.408	0.0424
B5	gentiobiose	carbohydrate	0.0424	0.0578	0.0522	0.0878	0.0411	0.0609	0.0549	0.0611	0.0459	0.0526	0.0612	0.0686	0.4591	0.3128	0.9498	1.3347	0.0358
C5	l-rhamnose	carbohydrate	0.0431	0.126	0.0537	0.0468	0.0392	0.1057	0.0497	0.0517	0.0758	0.1004	0.0476	0.0787	0.1221	0.1906	0.2517	0.1204	0.0399
D5	d-Galactonic acid lactone	carboxylic acid	0.0786	0.1259	0.0755	0.121	0.1049	0.1756	0.0845	0.0856	0.2509	0.2339	0.1261	0.1557	0.8981	0.6838	1.0899	1.1485	0.0363
E5	alpha-keto valeric acid	carboxylic acid	0.0474	0.0443	0.0449	0.0456	0.053	0.0489	0.0437	0.0442	0.0552	0.0489	0.0419	0.0447	0.1486	0.0496	0.0643	0.062	0.0436
F5	d-alanine	amino acid	0.0558	0.0783	0.0978	0.0757	0.0509	0.0615	0.0678	0.0551	0.0436	0.0628	0.0666	0.0662	0.3415	0.3528	0.4839	0.4342	0.0377
G5	l-phenylalanine	amino acid	0.0377	0.0829	0.0649	0.0672	0.0383	0.0766	0.0444	0.049	0.0374	0.08	0.0833	0.0851	0.0384	0.1185	0.0864	0.0859	0.0392
H5	phenyethylamine	amine	0.0446	0.0454	0.0559	0.1134	0.0438	0.0464	0.042	0.0769	0.0466	0.047	0.0422	0.0409	0.088	0.097	0.0647	0.0582	0.0462
A6	Tween 80	polymer	0.0826	0.0803	0.0443	0.064	0.1266	0.0504	0.0445	0.0605	0.1444	0.0802	0.0473	0.0626	0.2736	0.2216	0.3681	0.7634	0.0586
B6	alpha-d-glucose	carbohydrate	0.1646	0.2147	0.1453	0.1324	0.1705	0.2381	0.1396	0.1748	0.1816	0.2542	0.1651	0.1916	0.4179	0.4994	0.6284	0.5081	0.0366
C6	d-sorbitol	carbohydrate	0.1275	0.1836	0.1279	0.1247	0.157	0.1984	0.1317	0.1712	0.3283	0.2763	0.133	0.1783	0.9369	1.1106	1.2842	1.62	0.0381
D6	d-galacturonic acid	carboxylic acid	0.0622	0.0981	0.0664	0.0927	0.0646	0.0748	0.0545	0.0596	0.0611	0.0583	0.0586	0.0644	0.579	0.4441	1.0813	1.1685	0.0387
E6	d,l-lactic acid	carboxylic acid	0.0383	0.0457	0.0743	0.0873	0.0388	0.0558	0.0427	0.0774	0.0467	0.0606	0.0986	0.0686	0.0826	0.097	0.7512	0.9121	0.0421
F6	l-alanine	amino acid	0.0562	0.0721	0.0685	0.0838	0.0783	0.0579	0.0455	0.068	0.0753	0.0576	0.0575	0.0759	0.4627	0.3524	0.4059	0.4218	0.0382
G6	l-proline	amino acid	0.0709	0.0602	0.0965	0.0761	0.1258	0.0576	0.0632	0.0726	0.0992	0.0599	0.1075	0.1003	0.6238	0.3113	0.8967	0.9987	0.0392
H6	putrescine	amine	0.0372	0.0386	0.0687	0.0747	0.0385	0.04	0.1089	0.078	0.0394	0.0383	0.058	0.0617	0.0581	0.0718	0.7251	0.7595	0.0338
A7	n-acetyl-d-galactosamine	carbohydrate	0.0915	0.1447	0.1706	0.1095	0.1865	0.2025	0.0555	0.0739	0.2233	0.293	0.2092	0.2124	1.2348	0.9651	1.3249	1.5699	0.0353
B7	m-inositol	carbohydrate	0.116	0.1287	0.1199	0.1157	0.0904	0.1057	0.0686	0.0722	0.1118	0.1877	0.1336	0.1112	0.6535	0.5298	0.8187	1.3338	0.0399
C7	sucrose	carbohydrate	0.222	0.2192	0.1796	0.1672	0.3924	0.3437	0.1999	0.2039	0.5511	0.4938	0.2414	0.1987	0.8707	1.0115	1.4625	1.525	0.0396
D7	d-gluconic acid	carboxylic acid	0.3023	0.2688	0.237	0.255	0.3041	0.2386	0.2628	0.291	0.347	0.2837	0.3056	0.2737	0.6498	0.62	1.2117	1.377	0.0375
E7	malonic acid	carboxylic acid	0.0747	0.0794	0.0663	0.0796	0.0706	0.0874	0.0966	0.0801	0.1395	0.0783	0.0867	0.0681	0.1359	0.1445	0.0803	0.079	0.0378
F7	l-alanyl-glycine	amino acid	0.0553	0.1063	0.0818	0.0768	0.1032	0.0645	0.0435	0.0613	0.0811	0.105	0.0847	0.0581	0.487	0.4849	0.5292	0.4593	0.0379
G7	l-pyroglutamic acid	amino acid	0.0518	0.0841	0.0835	0.0799	0.0768	0.1035	0.0523	0.0667	0.0775	0.0883	0.0893	0.0601	0.0989	0.1325	0.0737	0.0578	0.0396
H7	2-aminoethanol	amine	0.0374	0.0438	0.077	0.1094	0.0386	0.1277	0.0475	0.0762	0.0407	0.124	0.0596	0.0439	0.076	0.1245	0.0547	0.0443	0.037
A8	n-acetyl-d-glucosamine	carbohydrate	0.0344	0.422	0.2967	0.1961	0.0383	0.4082	0.3506	0.3376	0.0375	0.4785	0.4256	0.3811	0.0717	1.1268	1.59	1.6831	0.0323
B8	alpha-d-lactose	carbohydrate	0.1098	0.1082	0.0604	0.0815	0.1384	0.1058	0.0553	0.066	0.1134	0.1197	0.087	0.0631	0.3737	0.1523	0.1305	0.3318	0.0346
C8	d-trehalose	carbohydrate	0.2085	0.2558	0.175	0.1603	0.5738	0.3401	0.195	0.2108	0.5271	0.4591	0.2052	0.2082	0.8046	0.774	1.6009	1.541	0.0363
D8	d-glucosaminic acid	carboxylic acid	0.0778	0.1002	0.073	0.0799	0.0967	0.0982	0.0518	0.0757	0.0946	0.1325	0.082	0.0715	0.4533	0.3987	0.8236	0.7294	0.0396
E8	propionic acid	carboxylic acid	0.0565	0.1155	0.0479	0.0496	0.0877	0.0818	0.0446	0.0431	0.0818	0.1488	0.0476	0.0467	0.114	0.1575	0.0771	0.0653	0.039
F8	l-asparagine	amino acid	0.0737	0.1114	0.1015	0.0866	0.1103	0.1082	0.0877	0.0911	0.0924	0.0996	0.1017	0.1043	0.9301	0.9161	1.1729	1.2705	0.0389
G8	d-serine	amino acid	0.0808	0.0897	0.0698	0.0595	0.0937	0.0885	0.0822	0.0511	0.1382	0.1336	0.0622	0.0588	0.4962	0.8393	0.9324	0.8801	0.0397
H8	2,3-butanediol	alcohols	0.0395	0.0419	0.0681	0.084	0.0401	0.0882	0.0826	0.0624	0.0455	0.0913	0.0521	0.1077	0.0802	0.1243	0.0538	0.0604	0.0327
A9	adonitol	carbohydrate	0.0754	0.0396	0.0435	0.0719	0.0817	0.1005	0.0384	0.0437	0.0726	0.0637	0.0838	0.0413	0.1019	0.1152	0.0996	0.1077	0.0328
B9	lactulose	carbohydrate	0.0352	0.0896	0.0881	0.0658	0.0357	0.0829	0.0563	0.0485	0.0415	0.1391	0.0875	0.0512	0.0585	0.1518	0.1204	0.1316	0.0356
C9	turanose	carbohydrate	0.0902	0.121	0.0783	0.0977	0.0831	0.0916	0.0554	0.0567	0.1372	0.1452	0.0727	0.0766	0.4513	0.4253	0.8909	1.058	0.0355
D9	d-glucuronic acid	carboxylic acid	0.0501	0.1179	0.06	0.0902	0.0619	0.0804	0.0563	0.0626	0.1603	0.1635	0.1233	0.0543	0.6564	0.5433	1.1538	1.3135	0.0418
E9	quinic acid	carboxylic acid	0.0426	0.1039	0.076	0.0744	0.0624	0.0964	0.0426	0.0584	0.0464	0.1045	0.0964	0.0442	0.1507	0.1277	0.0984	0.0896	0.0386
F9	l-aspartic acid	amino acid	0.07	0.0925	0.0869	0.0844	0.0791	0.0702	0.0545	0.0596	0.1107	0.1018	0.0881	0.1097	1.2424	1.053	1.6517	1.488	0.0372
G9	l-serine	amino acid	0.1639	0.2045	0.1141	0.1075	0.1602	0.2016	0.1106	0.0798	0.1638	0.2236	0.1413	0.1846	0.8571	0.7602	0.9828	0.9051	0.0411
H9	glycerol	alcohols	0.2103	0.3073	0.1054	0.129	0.3003	0.3787	0.1367	0.1955	0.4255	0.47	0.2218	0.2798	0.8709	1.1838	1.8544	1.9804	0.0339
A10	l-arabinose	carbohydrate	0.1324	0.1368	0.0851	0.1099	0.1364	0.1521	0.0859	0.0857	0.1575	0.1965	0.0867	0.1236	0.2601	0.3527	1.6654	1.699	0.0894
B10	maltose	carbohydrate	0.1967	0.2159	0.1519	0.1556	0.241	0.1597	0.1381	0.1569	0.2854	0.2275	0.2206	0.2494	1.0647	1.0222	1.9838	2.0696	0.0337
C10	xylitol	carbohydrate	0.0831	0.0825	0.0823	0.0864	0.1056	0.075	0.0441	0.0528	0.086	0.0667	0.0526	0.0561	0.1276	0.1144	0.1002	0.1163	0.0357
D10	alpha-hydroxy butyric acid	carboxylic acid	0.0528	0.0698	0.0441	0.058	0.0553	0.0667	0.0431	0.043	0.0542	0.0658	0.0547	0.0424	0.069	0.0751	0.06	0.0626	0.043
E10	d-saccharic acid	carboxylic acid	0.0546	0.0932	0.0739	0.0789	0.0904	0.0914	0.0416	0.0608	0.0686	0.0935	0.0677	0.0632	0.1165	0.109	0.0803	0.0876	0.0382
F10	l-glutamic acid	amino acid	0.0413	0.1184	0.0943	0.1022	0.108	0.117	0.0623	0.0838	0.119	0.1597	0.1082	0.1138	0.2437	0.2513	0.6524	0.6643	0.0384
G10	l-threonine	amino acid	0.0417	0.1014	0.0688	0.0839	0.0898	0.0736	0.0478	0.0579	0.1073	0.1109	0.0652	0.0981	0.1585	0.1197	0.0877	0.1151	0.0371
H10	d,l-alpha-glycerol phosphate	phosphorylated substrates	0.1893	0.2151	0.1299	0.1392	0.2057	0.2252	0.1743	0.148	0.2671	0.2667	0.205	0.1809	0.3847	0.4546	0.8468	0.807	0.038
A11	d-arabitol	carbohydrate	0.0433	0.0467	0.0849	0.0729	0.0504	0.0426	0.0462	0.0444	0.095	0.0914	0.0436	0.0775	0.1236	0.1274	0.147	0.1569	0.0371
B11	d-mannitol	carbohydrate	0.1986	0.2447	0.1966	0.2135	0.3054	0.2537	0.203	0.2959	0.2349	0.305	0.2852	0.2842	1.2331	1.0687	1.5117	1.5342	0.0337
C11	methyl pyruvate	ester	0.0857	0.0737	0.0584	0.0492	0.0758	0.0487	0.0666	0.0571	0.178	0.1384	0.0651	0.0778	0.6547	0.6333	1.4509	1.2581	0.0389
D11	beta-hydroxy butyric acid	carboxylic acid	0.0376	0.0509	0.0763	0.0819	0.0418	0.0723	0.0453	0.0508	0.0396	0.0799	0.0785	0.0502	0.1067	0.1222	0.0782	0.0779	0.0353
E11	sebacic acid	carboxylic acid	0.0368	0.0661	0.0528	0.0439	0.0635	0.0685	0.0419	0.0397	0.0711	0.0707	0.0601	0.0689	0.0872	0.0945	0.0779	0.0797	0.0361
F11	glycyl-l-aspartic acid	amino acid	0.1374	0.1517	0.0727	0.0695	0.1403	0.1192	0.0458	0.0499	0.1339	0.1352	0.1039	0.0982	0.6466	0.7404	0.9038	0.8668	0.0335
G11	d,l-carnitine	amino acid	0.0528	0.0679	0.0462	0.0708	0.0713	0.0869	0.0434	0.0565	0.1037	0.1005	0.0918	0.1184	0.1861	0.1763	0.2458	0.2192	0.0362
H11	glucose-1-phosphate	phosphorylated substrates	0.2018	0.3435	0.2753	0.2908	0.2445	0.3367	0.3055	0.3184	0.2896	0.3368	0.3549	0.3491	0.3189	0.6219	1.5551	1.4122	0.0335
A12	d-cellobiose	carbohydrate	0.0535	0.058	0.0839	0.0831	0.0502	0.0571	0.047	0.0432	0.0429	0.0537	0.0904	0.0902	0.1345	0.1382	1.5011	1.5106	0.0376
B12	d-mannose	carbohydrate	0.3004	0.2962	0.2358	0.1966	0.3439	0.4332	0.2366	0.2062	0.3998	0.4579	0.3087	0.3074	1.1197	0.8961	1.7443	1.8016	0.0375
C12	mono-methyl-succinate	ester	0.0382	0.0415	0.0394	0.0403	0.0368	0.0425	0.0371	0.0378	0.0355	0.0462	0.0391	0.0383	0.1807	0.1728	0.5991	0.6431	0.0372
D12	gamma-hydroxy butyric acid	carboxylic acid	0.038	0.0378	0.092	0.0415	0.0381	0.0387	0.0429	0.0803	0.04	0.0415	0.0816	0.0461	0.047	0.0543	0.0644	0.0668	0.0382
E12	succinic acid	carboxylic acid	0.0431	0.043	0.1083	0.098	0.1191	0.0433	0.1078	0.0794	0.1028	0.1208	0.118	0.1334	0.3017	0.2165	1.5271	1.5963	0.0361
F12	glycyl-l-glutamic acid	amino acid	0.0448	0.0468	0.1012	0.1026	0.0864	0.1278	0.127	0.1009	0.1047	0.1443	0.1252	0.1136	0.3865	0.1895	0.572	0.6005	0.0444
G12	gamma-amino butyric acid	amino acid	0.0437	0.0585	0.0842	0.0437	0.0434	0.064	0.0796	0.0919	0.0438	0.1027	0.0553	0.0876	0.1006	0.1365	0.0828	0.0684	0.0417
H12	glucose-6-phosphate	phosphorylated substrates	0.0471	0.0602	0.2462	0.2628	0.0473	0.0574	0.2784	0.2737	0.0441	0.0523	0.3443	0.3594	0.2145	0.0494	1.4954	1.4461	0.0432

## Sheet: Earth Control-1
times series			35 days				42 days				49 days				49 days + 2 days				PO4 control 49 days
Well	Substrate	Substrate group	R1	R2	R3	R4	R1	R2	R3	R4	R1	R2	R3	R4	R1	R2	R3	R4	R1	R2
A1	water	control	0.0391	0.0373	0.0375	0.0376	0.0378	0.0398	0.0411	0.0399	0.0381	0.0372	0.041	0.0392	0.1356	0.1242	0.1449	0.1567	0.0371	0.0385
B1	i-erythritol	carbohydrate	0.0377	0.0473	0.0385	0.0387	0.0384	0.0487	0.0377	0.0396	0.0382	0.049	0.0394	0.048	0.1348	0.0875	0.1154	0.1057	0.0364	0.0365
C1	d-melibiose	carbohydrate	0.0375	0.0377	0.0414	0.038	0.0388	0.0389	0.0406	0.038	0.0398	0.0386	0.0415	0.1675	1.5704	1.4224	1.7532	1.7433	0.0369	0.0359
D1	acetic acid	carboxylic acid	0.0499	0.0382	0.0533	0.0453	0.0499	0.0394	0.052	0.0441	0.0516	0.0387	0.0449	0.0442	0.4882	0.5175	0.6916	0.5948	0.0425	0.0462
E1	p-hydroxy phenylacetic acid	carboxylic acid	0.0387	0.0382	0.039	0.0381	0.0384	0.038	0.0397	0.038	0.0429	0.0394	0.0397	0.0395	0.942	0.9436	0.7848	0.7559	0.0381	0.0377
F1	bromo succinic acid	brominated substrates	0.0385	0.042	0.0421	0.1228	0.0415	0.0431	0.0784	0.0794	0.0462	0.044	0.0725	0.0421	1.0447	0.8393	1.0013	0.9659	0.0385	0.0383
G1	l-histidine	amino acid	0.0379	0.0392	0.0388	0.0375	0.0399	0.0416	0.0401	0.0372	0.0392	0.0401	0.04	0.0386	1.123	1.2757	1.3878	1.3163	0.038	0.0364
H1	urocanic acid	aromatic substrates	0.0393	0.0422	0.0397	0.039	0.0415	0.0423	0.0423	0.0391	0.0477	0.0429	0.0425	0.0415	1.4685	1.6014	2.016	2.0464	0.0375	0.0382
A2	alpha-cyclodextrin	polymer	0.044	0.039	0.0431	0.0451	0.0447	0.0469	0.0442	0.0448	0.0464	0.0401	0.043	0.044	0.1195	0.0978	0.1917	0.186	0.0479	0.0388
B2	d-fructose	carbohydrate	0.0722	0.0771	0.0655	0.0682	0.141	0.1395	0.0697	0.1493	0.1388	0.1777	0.1044	0.1961	0.9782	0.8625	1.0539	1.1022	0.0345	0.0366
C2	beta-methyl-d-glucoside	carbohydrate	0.0743	0.0807	0.1161	0.0717	0.1303	0.1388	0.1721	0.1464	0.2196	0.1844	0.1773	0.1564	1.2719	1.6209	2.0616	2.001	0.0363	0.0361
D2	cis-aconitic acid	carboxylic acid	0.0398	0.0489	0.0361	0.0404	0.0389	0.0403	0.0367	0.0399	0.0845	0.0397	0.0645	0.0387	1.8715	1.6812	1.939	1.9537	0.037	0.0359
E2	itaconic acid	carboxylic acid	0.0387	0.0376	0.0393	0.0449	0.0384	0.0374	0.0527	0.0432	0.0385	0.0388	0.0518	0.0417	0.0644	0.0429	0.0577	0.0466	0.0359	0.0357
F2	succinamic acid	amide	0.0383	0.038	0.0388	0.0433	0.0398	0.0373	0.0376	0.0395	0.0387	0.0379	0.0589	0.0393	0.0978	0.0643	0.1183	0.1013	0.0368	0.0373
G2	hydroxy-L-proline	amino acid	0.0403	0.039	0.044	0.0428	0.044	0.041	0.043	0.0547	0.0457	0.0399	0.0427	0.0474	0.8575	1.0161	1.0811	1.0785	0.0392	0.0397
H2	Inosine	aromatic substrates	0.0444	0.0421	0.0508	0.0774	0.1322	0.0627	0.0474	0.0511	0.1448	0.1692	0.1022	0.1155	1.618	1.572	1.6986	1.8468	0.0356	0.0386
A3	dextrin	polymer	0.1356	0.1608	0.2225	0.1377	0.1582	0.1709	0.1897	0.155	0.2234	0.2506	0.1886	0.1547	1.2474	1.1351	1.4655	1.5305	0.0899	0.0778
B3	l-fucose	carbohydrate	0.0376	0.0358	0.0411	0.0434	0.0394	0.0375	0.045	0.0394	0.061	0.0371	0.0444	0.0401	1.1766	1.0511	1.2768	1.1673	0.0389	0.0373
C3	d-psicose	carbohydrate	0.1182	0.0884	0.0867	0.1009	0.0589	0.0953	0.0677	0.0961	0.1071	0.066	0.0875	0.0586	0.4503	0.3206	0.4633	0.4281	0.0373	0.0391
D3	citric acid	carboxylic acid	0.0393	0.0402	0.0413	0.0414	0.0392	0.0408	0.0396	0.0428	0.0766	0.0403	0.0694	0.0413	1.8561	1.5229	2.0141	1.837	0.0377	0.0354
E3	alpha-keto butyric acid	carboxylic acid	0.0534	0.0423	0.0414	0.0607	0.0461	0.044	0.042	0.0482	0.0449	0.0426	0.0425	0.0445	0.0589	0.044	0.0684	0.052	0.0391	0.0393
F3	glucuronaminde	amide	0.0458	0.0438	0.0483	0.048	0.0436	0.0578	0.0526	0.0581	0.0652	0.0458	0.0719	0.0488	0.8867	0.7181	0.7943	0.6715	0.0423	0.0448
G3	l-leucine	amino acid	0.0401	0.0386	0.04	0.0432	0.0447	0.0396	0.0414	0.0494	0.0434	0.0409	0.044	0.0463	0.1097	0.0616	0.0821	0.0601	0.0383	0.0402
H3	uridine	aromatic substrates	0.0434	0.0468	0.0417	0.0459	0.1154	0.045	0.0474	0.0449	0.1225	0.0461	0.0735	0.0728	1.6526	1.3111	1.5794	1.4666	0.0358	0.0385
A4	glycogen	polymer	0.0545	0.0498	0.0508	0.0549	0.1007	0.0741	0.0522	0.0584	0.0926	0.1047	0.053	0.0571	0.1689	0.1646	0.3762	0.3131	0.0489	0.0472
B4	d-galactose	carbohydrate	0.0794	0.0663	0.1333	0.0525	0.1332	0.1197	0.1626	0.1618	0.2161	0.1574	0.2139	0.1916	1.4344	1.3478	2.1002	2.086	0.0349	0.0367
C4	d-raffinose	carbohydrate	0.0459	0.04	0.0425	0.0441	0.062	0.0409	0.087	0.0717	0.0859	0.0452	0.0584	0.055	1.3467	1.4573	1.7135	1.7628	0.0367	0.0361
D4	formic acid	carboxylic acid	0.0375	0.0437	0.0479	0.0428	0.0366	0.0406	0.0449	0.0501	0.0367	0.0378	0.0446	0.0378	0.292	0.2021	0.2335	0.2019	0.037	0.0365
E4	alpha-keto glutaric acid	carboxylic acid	0.0482	0.0396	0.0583	0.0456	0.0442	0.0404	0.0812	0.0575	0.0411	0.04	0.0882	0.0515	1.4132	1.1677	1.5913	1.588	0.0372	0.039
F4	l-alaninamide	amide	0.0369	0.039	0.0456	0.0444	0.039	0.0408	0.0434	0.0531	0.0382	0.0409	0.0558	0.0463	0.2614	0.297	0.3785	0.3142	0.0374	0.0386
G4	l-ornithine	amino acid	0.0481	0.0407	0.042	0.0397	0.0476	0.0413	0.0431	0.0688	0.0457	0.0435	0.0619	0.0495	0.7342	0.8871	1.2244	1.1088	0.0374	0.039
H4	thymidine	aromatic substrates	0.0461	0.0446	0.0445	0.0423	0.0527	0.048	0.045	0.0543	0.128	0.1409	0.0931	0.087	0.4439	0.4601	0.9511	1.1338	0.0385	0.0387
A5	Tween 40	polymer	0.0483	0.0442	0.0501	0.049	0.0511	0.0451	0.0506	0.0503	0.0758	0.0533	0.0521	0.0509	0.6571	0.5289	0.5498	0.5776	0.0519	0.0506
B5	gentiobiose	carbohydrate	0.034	0.0368	0.0405	0.0509	0.0357	0.0363	0.0396	0.0485	0.0536	0.061	0.0622	0.0471	1.3043	1.4733	1.8996	1.809	0.0349	0.0355
C5	l-rhamnose	carbohydrate	0.0401	0.0364	0.0417	0.0439	0.0393	0.0381	0.0374	0.0461	0.0382	0.0369	0.0404	0.0404	0.1452	0.124	0.2094	0.2203	0.0381	0.0367
D5	d-Galactonic acid lactone	carboxylic acid	0.0414	0.0383	0.1213	0.0462	0.0977	0.0975	0.1396	0.0832	0.1299	0.0536	0.1318	0.0649	1.9043	1.7768	1.8145	1.8376	0.036	0.0382
E5	alpha-keto valeric acid	carboxylic acid	0.0531	0.0441	0.0494	0.0549	0.0541	0.0601	0.046	0.0568	0.0747	0.0494	0.0474	0.0537	0.08	0.0694	0.0703	0.0697	0.0436	0.0435
F5	d-alanine	amino acid	0.0462	0.0393	0.041	0.0476	0.0422	0.0685	0.0434	0.0578	0.0405	0.0472	0.0526	0.048	0.6808	0.581	0.7614	0.5988	0.0372	0.0369
G5	l-phenylalanine	amino acid	0.0414	0.0412	0.0433	0.0441	0.0405	0.0414	0.0416	0.041	0.039	0.0403	0.0567	0.0399	0.1242	0.1085	0.1449	0.1296	0.0384	0.039
H5	phenyethylamine	amine	0.0482	0.0411	0.0403	0.043	0.0431	0.041	0.04	0.0432	0.0418	0.0417	0.0527	0.0404	0.1615	0.1997	0.1853	0.153	0.0383	0.0387
A6	Tween 80	polymer	0.0851	0.0754	0.072	0.0594	0.0785	0.0699	0.0624	0.0605	0.0845	0.0854	0.0624	0.0618	0.6612	0.6762	0.721	0.7762	0.0602	0.0566
B6	alpha-d-glucose	carbohydrate	0.094	0.0633	0.0671	0.0569	0.1779	0.1635	0.1772	0.1598	0.2247	0.2324	0.2023	0.1933	1.1066	1.076	1.1612	1.2195	0.0372	0.0358
C6	d-sorbitol	carbohydrate	0.0939	0.0586	0.057	0.048	0.1246	0.0905	0.0956	0.1434	0.1994	0.1238	0.1734	0.1664	1.6051	1.6866	2.2858	2.1926	0.0361	0.0368
D6	d-galacturonic acid	carboxylic acid	0.0368	0.0399	0.0512	0.0462	0.039	0.0638	0.0437	0.0494	0.069	0.0615	0.0655	0.0425	1.8557	2.0388	1.6238	1.7524	0.0379	0.0397
E6	d,l-lactic acid	carboxylic acid	0.0409	0.0443	0.0527	0.0495	0.0426	0.0464	0.0452	0.0609	0.068	0.0577	0.0638	0.0527	0.9262	1.0015	1.2173	1.1551	0.0382	0.0402
F6	l-alanine	amino acid	0.0428	0.0395	0.0483	0.0436	0.0453	0.0411	0.0434	0.0431	0.0427	0.0464	0.0606	0.0398	0.6728	0.6648	0.6926	0.6185	0.0385	0.0387
G6	l-proline	amino acid	0.0369	0.0433	0.0416	0.0475	0.0394	0.0432	0.041	0.0496	0.0387	0.0431	0.0416	0.0516	0.8841	0.9536	1.0231	1.1223	0.039	0.0391
H6	putrescine	amine	0.0423	0.0423	0.0407	0.0419	0.0455	0.0403	0.0393	0.0405	0.0398	0.0419	0.0444	0.0407	0.7663	0.9013	0.9625	0.9334	0.0391	0.0399
A7	n-acetyl-d-galactosamine	carbohydrate	0.0569	0.0456	0.0373	0.0381	0.084	0.0393	0.0389	0.0383	0.138	0.1277	0.1031	0.0416	1.4393	1.2765	1.7011	1.742	0.0393	0.0353
B7	m-inositol	carbohydrate	0.0365	0.0377	0.0408	0.0436	0.1134	0.038	0.04	0.0739	0.0591	0.0782	0.071	0.063	1.6017	1.4294	1.6804	1.985	0.0351	0.0361
C7	sucrose	carbohydrate	0.1226	0.0908	0.1673	0.0963	0.1604	0.1645	0.1771	0.1803	0.2701	0.1846	0.2305	0.187	1.3616	1.3014	1.9343	1.9956	0.0363	0.038
D7	d-gluconic acid	carboxylic acid	0.288	0.2075	0.1559	0.0865	0.2792	0.2585	0.2621	0.2146	0.3764	0.3085	0.3148	0.2881	1.2729	1.2448	1.7934	1.706	0.0367	0.0373
E7	malonic acid	carboxylic acid	0.0365	0.0393	0.0491	0.0449	0.0391	0.0544	0.0406	0.0514	0.0453	0.0501	0.0561	0.0492	0.0943	0.1014	0.1111	0.0974	0.0371	0.0375
F7	l-alanyl-glycine	amino acid	0.0501	0.0417	0.045	0.044	0.0445	0.0727	0.0418	0.0529	0.0501	0.0485	0.0658	0.0442	0.7648	0.8681	0.8253	0.753	0.0359	0.0393
G7	l-pyroglutamic acid	amino acid	0.0422	0.0461	0.0453	0.0456	0.0441	0.0717	0.0431	0.0434	0.0418	0.0486	0.0575	0.0441	0.1198	0.143	0.133	0.1962	0.0385	0.0409
H7	2-aminoethanol	amine	0.0441	0.0424	0.0414	0.0427	0.049	0.0413	0.0407	0.0407	0.0481	0.0415	0.0583	0.0413	0.1171	0.0884	0.0709	0.0704	0.0393	0.0397
A8	n-acetyl-d-glucosamine	carbohydrate	0.1639	0.1096	0.2104	0.0962	0.2997	0.3119	0.2479	0.2214	1.161	0.3721	0.2741	0.2881	1.2738	1.0508	1.8833	1.8288	0.0347	0.035
B8	alpha-d-lactose	carbohydrate	0.0362	0.0383	0.0367	0.0409	0.0376	0.0388	0.0351	0.0418	0.066	0.0747	0.0344	0.0592	1.0546	0.6697	0.775	1.0025	0.0351	0.038
C8	d-trehalose	carbohydrate	0.1498	0.1239	0.1651	0.0729	0.1853	0.1653	0.2061	0.2138	0.2762	0.2087	0.2103	0.2165	1.8759	1.3849	2.0229	2.0058	0.0362	0.037
D8	d-glucosaminic acid	carboxylic acid	0.036	0.0394	0.0459	0.0457	0.0544	0.0641	0.0422	0.0538	0.0689	0.0575	0.0656	0.0535	0.8049	0.9098	1.4266	1.4262	0.0365	0.0355
E8	propionic acid	carboxylic acid	0.058	0.0483	0.0449	0.0435	0.0619	0.0488	0.0388	0.0533	0.0612	0.0455	0.0424	0.0433	0.086	0.0922	0.0941	0.0792	0.0406	0.0392
F8	l-asparagine	amino acid	0.0441	0.0429	0.0523	0.0444	0.0426	0.0414	0.0684	0.0578	0.0393	0.0414	0.0629	0.0475	1.5562	1.3765	1.6474	1.4025	0.0376	0.0407
G8	d-serine	amino acid	0.0445	0.0454	0.0456	0.0763	0.0614	0.0888	0.0461	0.0856	0.1435	0.0911	0.0717	0.0666	1.2066	1.1949	1.473	1.4895	0.0402	0.0402
H8	2,3-butanediol	alcohols	0.0459	0.0477	0.0407	0.0451	0.0423	0.0476	0.0435	0.0419	0.0423	0.0465	0.06	0.043	0.1165	0.0986	0.0754	0.1008	0.0394	0.0398
A9	adonitol	carbohydrate	0.0357	0.0414	0.037	0.0432	0.0389	0.0426	0.0611	0.0424	0.0363	0.0413	0.0455	0.0414	0.2524	0.2581	0.2597	0.2497	0.0357	0.0376
B9	lactulose	carbohydrate	0.0389	0.0369	0.0398	0.0416	0.0387	0.0382	0.0642	0.0394	0.0419	0.0422	0.0498	0.0561	0.3928	0.2679	0.3289	0.3948	0.0353	0.0377
C9	turanose	carbohydrate	0.0424	0.0439	0.0407	0.1237	0.043	0.0409	0.0408	0.0783	0.0439	0.0396	0.0723	0.1119	1.3255	1.5228	1.4825	1.6002	0.0355	0.0372
D9	d-glucuronic acid	carboxylic acid	0.0401	0.0399	0.0438	0.0447	0.043	0.0405	0.0425	0.047	0.0899	0.0912	0.0653	0.0434	1.4174	1.3793	2.0329	1.7656	0.0397	0.0404
E9	quinic acid	carboxylic acid	0.043	0.0418	0.0476	0.0434	0.0425	0.042	0.043	0.0482	0.0397	0.0426	0.0627	0.0403	0.131	0.2333	0.1649	0.1566	0.0372	0.0403
F9	l-aspartic acid	amino acid	0.0418	0.0427	0.052	0.044	0.0405	0.0736	0.0426	0.0459	0.0485	0.047	0.0647	0.0425	1.8214	1.496	1.8445	1.8376	0.0369	0.042
G9	l-serine	amino acid	0.0615	0.0473	0.0487	0.0832	0.0944	0.1098	0.1047	0.0549	0.1247	0.123	0.0904	0.0952	1.3765	1.4113	1.7435	1.5655	0.0392	0.041
H9	glycerol	alcohols	0.057	0.0539	0.059	0.076	0.1464	0.0988	0.0442	0.0593	0.0527	0.1228	0.0445	0.0617	1.8469	1.7008	2.2686	1.99	0.0397	0.0415
A10	l-arabinose	carbohydrate	0.1053	0.1139	0.0926	0.0971	0.1333	0.1106	0.0939	0.0964	0.1371	0.1275	0.0947	0.0956	1.5812	1.5423	1.7528	1.6987	0.0837	0.0843
B10	maltose	carbohydrate	0.0503	0.0472	0.0386	0.0439	0.0667	0.1027	0.0421	0.0713	0.1305	0.1348	0.0405	0.0528	1.6033	2.0619	2.1269	2.086	0.036	0.0357
C10	xylitol	carbohydrate	0.047	0.0386	0.0408	0.044	0.0446	0.0471	0.0429	0.0467	0.0478	0.0401	0.0602	0.0413	0.2034	0.2712	0.1481	0.1681	0.037	0.0396
D10	alpha-hydroxy butyric acid	carboxylic acid	0.0449	0.0464	0.0491	0.05	0.0486	0.0475	0.0458	0.0529	0.0647	0.0715	0.0677	0.065	0.0797	0.0614	0.0594	0.063	0.0384	0.0408
E10	d-saccharic acid	carboxylic acid	0.0567	0.0419	0.0484	0.0449	0.0479	0.0733	0.0414	0.0559	0.0773	0.0512	0.0606	0.0457	0.1324	0.1291	0.1061	0.0887	0.0383	0.0406
F10	l-glutamic acid	amino acid	0.0562	0.0395	0.0497	0.0447	0.0433	0.0401	0.0407	0.0419	0.0666	0.0391	0.0595	0.0428	0.7963	1.149	1.294	1.1221	0.0379	0.04
G10	l-threonine	amino acid	0.0536	0.0408	0.0494	0.0438	0.0476	0.0671	0.0411	0.0408	0.0462	0.0487	0.0545	0.0593	0.3023	0.2424	0.4007	0.377	0.0394	0.041
H10	d,l-alpha-glycerol phosphate	phosphorylated substrates	0.058	0.0437	0.068	0.0618	0.101	0.0871	0.0688	0.0448	0.1048	0.13	0.061	0.047	0.6623	0.6609	0.9094	0.8252	0.0376	0.0397
A11	d-arabitol	carbohydrate	0.0403	0.0402	0.0567	0.0494	0.0424	0.0407	0.0481	0.052	0.0532	0.0409	0.0459	0.0469	0.2947	0.2458	0.2573	0.2519	0.0377	0.0393
B11	d-mannitol	carbohydrate	0.069	0.062	0.0627	0.0458	0.1256	0.113	0.1401	0.1328	0.143	0.1378	0.1613	0.1506	1.2369	1.2774	1.3269	1.3217	0.0376	0.0364
C11	methyl pyruvate	ester	0.0408	0.0412	0.0444	0.0421	0.0501	0.0414	0.0424	0.0427	0.0609	0.0423	0.0427	0.0457	1.0256	1.0313	1.3486	1.2292	0.039	0.0423
D11	beta-hydroxy butyric acid	carboxylic acid	0.0418	0.0389	0.0441	0.0468	0.041	0.0409	0.0414	0.0615	0.0405	0.0628	0.0553	0.0445	0.1134	0.1371	0.1167	0.1033	0.0375	0.0379
E11	sebacic acid	carboxylic acid	0.0372	0.0384	0.0419	0.0434	0.0382	0.0465	0.0397	0.0446	0.0378	0.0426	0.0559	0.0429	0.1599	0.1108	0.0933	0.088	0.038	0.0385
F11	glycyl-l-aspartic acid	amino acid	0.0588	0.056	0.0437	0.0426	0.0503	0.0483	0.0416	0.0416	0.0668	0.092	0.041	0.0449	0.7528	0.715	1.0515	1.1295	0.0368	0.04
G11	d,l-carnitine	amino acid	0.0518	0.0392	0.0491	0.0429	0.0453	0.0623	0.042	0.0405	0.0417	0.0434	0.0578	0.0499	0.1991	0.2427	0.4611	0.4506	0.0399	0.0411
H11	glucose-1-phosphate	phosphorylated substrates	0.2028	0.1901	0.1266	0.1394	0.2186	0.2414	0.2589	0.2083	0.2863	0.3109	0.2457	0.2758	1.3713	1.2124	1.7218	1.6512	0.0385	0.0424
A12	d-cellobiose	carbohydrate	0.0738	0.057	0.0615	0.0439	0.1035	0.0913	0.0531	0.0402	0.0887	0.0879	0.0438	0.0405	1.3738	1.3656	1.7034	1.6908	0.0368	0.042
B12	d-mannose	carbohydrate	0.0826	0.0962	0.0685	0.0581	0.1371	0.1003	0.0948	0.1336	0.1985	0.1589	0.115	0.1393	1.461	1.3875	2.0751	2.0981	0.0363	0.0369
C12	mono-methyl-succinate	ester	0.0466	0.04	0.0407	0.0385	0.0516	0.0454	0.0428	0.0397	0.0415	0.04	0.0428	0.0388	0.6856	0.5233	0.7615	0.7376	0.038	0.0393
D12	gamma-hydroxy butyric acid	carboxylic acid	0.0937	0.0407	0.0397	0.0466	0.0438	0.0474	0.0374	0.0621	0.0404	0.0402	0.0568	0.0542	0.1601	0.1273	0.1031	0.0946	0.0385	0.0384
E12	succinic acid	carboxylic acid	0.035	0.0382	0.0443	0.0442	0.0385	0.0675	0.0399	0.0426	0.04	0.0481	0.0656	0.0436	1.016	1.0437	1.3178	1.418	0.0375	0.0389
F12	glycyl-l-glutamic acid	amino acid	0.0788	0.0389	0.0442	0.0447	0.0495	0.0458	0.0396	0.0405	0.0679	0.0633	0.046	0.0463	0.3468	0.3814	0.5502	0.4794	0.0371	0.0383
G12	gamma-amino butyric acid	amino acid	0.0384	0.0457	0.0462	0.043	0.0437	0.0515	0.041	0.0426	0.0782	0.0422	0.056	0.0469	0.2272	0.3091	0.8069	0.6813	0.038	0.0387
H12	glucose-6-phosphate	phosphorylated substrates	0.1765	0.2277	0.1407	0.1118	0.3163	0.3773	0.1797	0.1685	0.4091	0.4698	0.1513	0.1999	1.2458	1.2836	1.7657	1.7418	0.0386	0.0391

## Sheet: Earth Control-2
time series			35 days				42 days				49 days				49 days + 2 days				PO4 control 49 days
Well	Substrate	Substrate group	R1	R2	R3	R4	R1	R2	R3	R4	R1	R2	R3	R4	R1	R2	R3	R4	R1	R2
A1	water	control	0.0724	0.0619	0.0428	0.0476	0.0703	0.0712	0.0467	0.0471	0.0636	0.0637	0.0409	0.0444	0.1107	0.0805	0.0879	0.1002	0.037	0.0415
B1	i-erythritol	carbohydrate	0.0465	0.0525	0.0428	0.0433	0.0478	0.056	0.0421	0.0414	0.0454	0.0505	0.0411	0.0404	0.0707	0.0716	0.0774	0.0656	0.039	0.0376
C1	d-melibiose	carbohydrate	0.9218	1.1242	0.7379	0.6505	1.0846	1.0822	0.9681	0.8785	1.1698	1.1647	0.9539	0.9729	1.7026	1.8786	2.222	2.1774	0.0398	0.0354
D1	acetic acid	carboxylic acid	0.0834	0.1183	0.1766	0.333	0.0911	0.1232	0.1781	0.3091	0.0807	0.1215	0.225	0.3062	0.1551	0.1878	0.2952	0.8353	0.0433	0.0426
E1	p-hydroxy phenylacetic acid	carboxylic acid	0.4245	0.4837	0.1056	0.0825	0.522	0.5602	0.1515	0.1127	0.6352	0.6035	0.2384	0.1425	1.674	1.4535	0.8466	0.7571	0.0411	0.0371
F1	bromo succinic acid	brominated substrates	0.1515	0.1934	0.1813	0.2123	0.181	0.2106	0.1568	0.2142	0.1916	0.2266	0.2103	0.2162	0.2602	0.2441	0.2201	0.2154	0.0769	0.0509
G1	l-histidine	amino acid	0.6263	0.5418	0.5443	0.4666	0.7892	0.6269	0.6984	0.657	0.6197	0.544	0.8042	0.7619	0.6573	0.6298	1.3405	1.3592	0.0413	0.0418
H1	urocanic acid	aromatic substrates	1.1292	1.155	0.3795	0.349	1.1115	1.1166	0.6793	0.6343	1.0152	1.1299	1.0286	1.0675	1.0405	1.0999	2.6445	2.6465	0.0378	0.0425
A2	alpha-cyclodextrin	polymer	0.0558	0.0496	0.0482	0.0438	0.0599	0.049	0.0465	0.0444	0.0578	0.0513	0.0695	0.0469	0.0547	0.061	0.0664	0.0833	0.0418	0.0366
B2	d-fructose	carbohydrate	0.6204	0.8477	0.602	0.5541	0.7446	0.8431	0.7162	0.7287	0.8129	0.7927	0.7184	0.7471	1.3627	1.4903	1.6925	1.8226	0.0707	0.0358
C2	beta-methyl-d-glucoside	carbohydrate	0.7334	0.7516	0.6653	0.6326	0.7102	0.8177	0.7108	0.7024	0.8274	0.7937	0.8092	0.7768	1.5207	1.2295	2.046	1.9872	0.0393	0.0362
D2	cis-aconitic acid	carboxylic acid	0.7273	0.69	0.0465	0.0518	0.9135	0.8289	0.0606	0.0612	0.9013	0.858	0.0964	0.0723	0.8146	0.7717	2	2.0463	0.0409	0.0345
E2	itaconic acid	carboxylic acid	0.0415	0.0386	0.0513	0.0429	0.0439	0.0385	0.0514	0.0426	0.0441	0.0418	0.046	0.044	0.0439	0.0403	0.0573	0.0521	0.0426	0.0344
F2	succinamic acid	amide	0.0461	0.0452	0.0503	0.0489	0.0486	0.0465	0.0542	0.0485	0.0491	0.0484	0.0542	0.0501	0.0421	0.0437	0.0707	0.0634	0.0374	0.0352
G2	hydroxy-L-proline	amino acid	0.5544	0.6085	0.2996	0.2359	0.6659	0.6861	0.4503	0.3489	0.6111	0.6599	0.5241	0.5182	0.7632	0.7849	2.3384	2.3255	0.0454	0.0391
H2	Inosine	aromatic substrates	0.2478	0.2563	0.1641	0.1632	0.3063	0.3089	0.2202	0.238	0.4225	0.3166	0.2967	0.2625	2.1837	1.585	2.0212	1.883	0.0404	0.0366
A3	dextrin	polymer	0.2399	0.2086	0.1944	0.1783	0.2691	0.2395	0.2171	0.1951	0.2465	0.2316	0.2426	0.2164	0.2868	0.2703	0.2833	1.6621	0.0841	0.1548
B3	l-fucose	carbohydrate	0.2938	0.3541	0.076	0.1038	0.4453	0.5394	0.1285	0.1541	0.5946	0.7961	0.2035	0.1915	1.5593	1.868	1.8019	1.7388	0.0354	0.0352
C3	d-psicose	carbohydrate	0.1286	0.0876	0.1136	0.1177	0.1247	0.098	0.1121	0.1169	0.1219	0.0999	0.1219	0.119	0.1575	0.1481	0.1623	0.2288	0.0433	0.0369
D3	citric acid	carboxylic acid	0.7192	0.5844	0.5978	0.6054	0.7219	0.6066	0.7194	0.5225	0.6147	0.627	0.6749	0.5595	0.6376	0.5525	0.6749	0.6801	0.0418	0.0391
E3	alpha-keto butyric acid	carboxylic acid	0.0558	0.0584	0.041	0.0422	0.0556	0.0578	0.0428	0.0416	0.0559	0.0598	0.046	0.0452	0.0631	0.058	0.0532	0.054	0.0366	0.0377
F3	glucuronaminde	amide	0.0757	0.0849	0.0909	0.0809	0.0867	0.097	0.1291	0.1134	0.0904	0.0986	0.1477	0.1307	0.1725	0.2095	0.2486	0.2594	0.0429	0.0412
G3	l-leucine	amino acid	0.0416	0.0445	0.0485	0.0478	0.0439	0.0478	0.0512	0.0469	0.0436	0.0483	0.0481	0.0474	0.04	0.0458	0.0526	0.051	0.0405	0.0409
H3	uridine	aromatic substrates	0.0978	0.1319	0.1124	0.0985	0.1435	0.1779	0.122	0.1369	0.1905	0.2205	0.194	0.1619	1.7162	1.6136	1.991	1.9259	0.0394	0.038
A4	glycogen	polymer	0.1136	0.1057	0.0793	0.0728	0.1073	0.1305	0.0814	0.0872	0.0962	0.1204	0.11	0.0796	0.135	0.1565	0.1145	0.1373	0.0461	0.0464
B4	d-galactose	carbohydrate	0.7324	0.6703	0.6756	0.5943	0.7092	0.7105	0.7778	0.8047	0.7227	0.7404	0.9069	0.8082	1.2543	1.3129	1.8738	1.8549	0.0382	0.0355
C4	d-raffinose	carbohydrate	0.9236	0.9769	0.7383	0.6887	1.0427	0.9841	0.99	0.9443	1.0201	1.2089	1.1564	0.9658	1.8275	1.6286	2.4331	2.2671	0.0388	0.0362
D4	formic acid	carboxylic acid	0.0539	0.0489	0.0514	0.0483	0.0565	0.0504	0.052	0.0485	0.0554	0.0505	0.0543	0.0506	0.0758	0.0654	0.0866	0.099	0.0369	0.0405
E4	alpha-keto glutaric acid	carboxylic acid	0.0824	0.0937	0.0697	0.0613	0.1378	0.1333	0.0837	0.0678	0.1464	0.1888	0.0918	0.0802	1.5747	1.4687	1.3927	1.4685	0.0432	0.0384
F4	l-alaninamide	amide	0.0981	0.0933	0.0761	0.0732	0.1107	0.1204	0.0853	0.0829	0.1314	0.1426	0.0862	0.0913	0.5538	0.604	0.3066	0.322	0.0391	0.0363
G4	l-ornithine	amino acid	0.0468	0.0452	0.0593	0.0501	0.0489	0.0472	0.0614	0.0519	0.0505	0.0496	0.0511	0.0522	0.0884	0.0862	0.4505	0.492	0.0481	0.0368
H4	thymidine	aromatic substrates	0.2256	0.2448	0.2361	0.1754	0.3008	0.262	0.3219	0.2878	0.3763	0.295	0.3542	0.3163	1.2181	0.8562	1.2883	1.5578	0.0375	0.0382
A5	Tween 40	polymer	0.4566	0.4633	0.2474	0.205	0.4629	0.491	0.4629	0.4129	0.4574	0.5773	0.4675	0.483	0.618	0.4894	1.5394	1.5336	0.0457	0.0482
B5	gentiobiose	carbohydrate	0.1232	0.1057	0.0555	0.058	0.1469	0.1335	0.0709	0.0801	0.1448	0.1346	0.0821	0.0935	1.5638	1.3895	2.1845	2.1673	0.0355	0.0345
C5	l-rhamnose	carbohydrate	0.0671	0.0666	0.0481	0.0533	0.0748	0.0772	0.0568	0.063	0.0717	0.0726	0.0599	0.0748	0.1067	0.0948	0.1041	0.1251	0.0363	0.0359
D5	d-Galactonic acid lactone	carboxylic acid	0.9488	0.9503	0.4102	0.4387	0.8733	0.8613	0.3957	0.4472	0.8152	0.7778	0.4198	0.4353	0.9932	0.8843	1.3387	1.3734	0.0421	0.0388
E5	alpha-keto valeric acid	carboxylic acid	0.0663	0.0688	0.0594	0.0526	0.0677	0.0696	0.0614	0.0529	0.0678	0.0701	0.0552	0.0536	0.0658	0.0745	0.0614	0.0562	0.0446	0.041
F5	d-alanine	amino acid	0.5282	0.4344	0.0931	0.0988	0.4839	0.5788	0.1424	0.1287	0.58	0.6282	0.1923	0.157	1.4411	1.5914	1.3729	1.3683	0.0378	0.0383
G5	l-phenylalanine	amino acid	0.0509	0.0558	0.0489	0.052	0.0551	0.0615	0.0524	0.0534	0.056	0.0641	0.0529	0.0508	0.0673	0.0954	0.0861	0.079	0.0424	0.0368
H5	phenyethylamine	amine	0.0583	0.0643	0.0511	0.0605	0.0969	0.0809	0.0591	0.0679	0.0955	0.1287	0.0771	0.0709	0.2037	0.2168	0.1148	0.1072	0.0378	0.0372
A6	Tween 80	polymer	0.4663	0.4859	0.2688	0.2363	0.4969	0.5148	0.4212	0.3438	0.4866	0.4707	0.4342	0.4009	0.7756	0.9533	1.3171	1.4393	0.0512	0.0541
B6	alpha-d-glucose	carbohydrate	0.6685	0.7312	0.6177	0.6616	0.7514	0.7537	0.6824	0.7106	0.8849	0.7549	0.8185	0.7729	1.2732	1.4053	1.6421	1.5487	0.0354	0.0357
C6	d-sorbitol	carbohydrate	0.8542	0.9788	0.7155	0.7705	0.9077	0.9083	0.9692	0.9081	0.95	0.9758	1.0809	1.035	1.6296	1.4261	2.2383	2.139	0.0398	0.0399
D6	d-galacturonic acid	carboxylic acid	0.9491	0.951	0.339	0.2648	0.9824	0.936	0.6551	0.527	1.1177	0.8646	0.8357	0.7337	0.828	1.1477	2.2807	2.2029	0.0426	0.0389
E6	d,l-lactic acid	carboxylic acid	0.3794	0.3828	0.1326	0.1284	0.4718	0.3905	0.1971	0.172	0.4394	0.4779	0.3127	0.297	0.3974	0.4287	1.6465	1.8089	0.0413	0.0414
F6	l-alanine	amino acid	0.4781	0.3567	0.1133	0.1132	0.5291	0.5187	0.1685	0.1539	0.6195	0.6989	0.2538	0.1855	1.4437	1.4718	1.2083	1.353	0.0422	0.0371
G6	l-proline	amino acid	0.7494	0.6963	0.5092	0.4256	0.8442	0.7203	0.6527	0.5694	0.8073	0.9209	0.7857	0.6937	1.7649	1.4785	1.9287	1.8711	0.0425	0.0407
H6	putrescine	amine	0.5335	0.5818	0.2347	0.2057	0.6145	0.638	0.3161	0.3695	0.7292	0.8165	0.4669	0.4743	1.2335	1.3473	1.6569	1.5816	0.0401	0.0364
A7	n-acetyl-d-galactosamine	carbohydrate	0.6383	0.6356	0.3991	0.4953	0.7301	0.6862	0.5805	0.5533	0.7279	0.7946	0.6514	0.7193	1.1008	1.0819	1.9382	1.9516	0.0367	0.0375
B7	m-inositol	carbohydrate	0.8748	0.9331	0.7086	0.6565	0.8472	0.8788	0.9576	0.7597	0.9748	1.0559	1.0406	0.805	1.5401	1.4148	2.1599	1.9041	0.0379	0.0374
C7	sucrose	carbohydrate	0.6995	0.7275	0.7576	0.6804	0.7895	0.7367	0.7547	0.7395	0.7386	0.8315	0.8627	0.8338	1.6717	1.585	2.1714	2.0274	0.0391	0.0384
D7	d-gluconic acid	carboxylic acid	0.6809	0.6611	0.668	0.6623	0.7757	0.7076	0.6813	0.6536	0.7712	0.6735	0.6906	0.667	0.6495	0.6876	1.7854	1.9813	0.0386	0.0392
E7	malonic acid	carboxylic acid	0.0483	0.0473	0.0523	0.0508	0.0516	0.052	0.0573	0.0512	0.0536	0.0561	0.0526	0.0538	0.0716	0.0631	0.0802	0.0847	0.0397	0.0343
F7	l-alanyl-glycine	amino acid	0.4495	0.4312	0.1128	0.1012	0.5816	0.5208	0.1601	0.1262	0.692	0.6452	0.2101	0.1673	1.2202	1.1199	1.3607	1.3595	0.0418	0.0388
G7	l-pyroglutamic acid	amino acid	0.0582	0.0593	0.0755	0.0569	0.0611	0.0635	0.0831	0.0552	0.0631	0.0674	0.0715	0.0514	0.0526	0.0518	0.0796	0.0492	0.0422	0.0388
H7	2-aminoethanol	amine	0.053	0.0439	0.0552	0.053	0.0487	0.0468	0.0562	0.0684	0.0455	0.0462	0.0464	0.0478	0.0436	0.0622	0.044	0.0424	0.0395	0.0356
A8	n-acetyl-d-glucosamine	carbohydrate	0.7347	0.7334	0.6346	0.6189	0.8164	0.6945	0.7938	0.7821	0.7405	0.7021	0.8207	0.7782	1.0799	0.775	2.2145	2.2231	0.0373	0.0327
B8	alpha-d-lactose	carbohydrate	0.0872	0.0767	0.0642	0.052	0.0972	0.0925	0.0809	0.0648	0.1026	0.0945	0.0911	0.0745	0.1402	0.0912	0.7352	0.6245	0.0381	0.035
C8	d-trehalose	carbohydrate	0.7584	0.7723	0.6709	0.7213	0.7404	0.8384	0.7568	0.7941	0.8067	0.9576	0.8683	0.8782	1.691	1.8659	2.0844	2.0921	0.0381	0.0349
D8	d-glucosaminic acid	carboxylic acid	0.0984	0.1007	0.0587	0.0581	0.1143	0.1207	0.0769	0.0692	0.122	0.1254	0.0989	0.0805	0.6692	0.6858	1.4961	1.5794	0.039	0.0361
E8	propionic acid	carboxylic acid	0.052	0.0455	0.0594	0.0516	0.0529	0.0489	0.0563	0.05	0.0561	0.0486	0.0544	0.0516	0.0579	0.0613	0.0519	0.0642	0.04	0.0375
F8	l-asparagine	amino acid	0.5687	0.6024	0.1767	0.2314	0.8366	0.7277	0.2817	0.3956	0.8028	0.9794	0.4606	0.5904	1.9737	1.8976	2.4894	2.3763	0.0416	0.04
G8	d-serine	amino acid	0.4876	0.5703	0.3299	0.408	0.6298	0.5503	0.436	0.5247	0.5349	0.6191	0.5593	0.5367	0.4598	0.562	1.0676	0.9196	0.0432	0.0398
H8	2,3-butanediol	alcohols	0.0467	0.0559	0.0514	0.0483	0.0523	0.0586	0.053	0.0481	0.0503	0.0608	0.0511	0.0496	0.0447	0.0501	0.0436	0.043	0.038	0.0388
A9	adonitol	carbohydrate	0.0755	0.0669	0.0484	0.0487	0.0776	0.0835	0.0559	0.0544	0.0745	0.0816	0.051	0.0478	0.1003	0.1024	0.1161	0.1304	0.0386	0.0378
B9	lactulose	carbohydrate	0.0714	0.0616	0.0452	0.0509	0.0785	0.0804	0.0554	0.0568	0.0783	0.0773	0.0659	0.0636	0.1135	0.0699	0.1378	0.1524	0.0372	0.0347
C9	turanose	carbohydrate	1.0292	1.7101	0.5184	0.4062	1.0913	1.2742	0.8616	0.7618	1.0985	1.5235	1.0123	0.9332	1.9093	1.9295	2.1607	2.1593	0.0362	0.0349
D9	d-glucuronic acid	carboxylic acid	0.4704	0.4559	0.1072	0.099	0.6147	0.6492	0.2501	0.2074	0.7365	0.827	0.4908	0.3324	0.8368	1.0473	2.0861	1.9713	0.0429	0.0389
E9	quinic acid	carboxylic acid	0.064	0.0614	0.0543	0.054	0.0698	0.0696	0.0643	0.0562	0.0701	0.0741	0.0552	0.057	0.0962	0.1041	0.0954	0.0864	0.0419	0.0376
F9	l-aspartic acid	amino acid	0.8078	0.7458	0.2099	0.1621	0.9808	0.895	0.3897	0.284	1.0677	0.8469	0.5476	0.4901	1.3964	1.0366	2.4287	2.4422	0.0426	0.0398
G9	l-serine	amino acid	0.5674	0.7071	0.1907	0.163	0.6875	0.69	0.2728	0.2503	0.6183	0.6935	0.4011	0.3684	1.0944	1.1816	1.6184	1.751	0.0407	0.0376
H9	glycerol	alcohols	0.6297	0.6328	0.7158	0.7036	0.61	0.6885	0.6606	0.7072	0.5762	0.7083	0.6341	0.7685	0.9173	0.7095	1.6129	1.5317	0.0392	0.0409
A10	l-arabinose	carbohydrate	0.9275	0.9019	0.1106	0.1241	1.1014	1.0139	0.1863	0.1879	1.2001	1.2074	0.314	0.2776	2.0169	2.0097	1.9803	1.9484	0.0613	0.0518
B10	maltose	carbohydrate	0.8355	0.9386	0.7149	0.7255	0.855	1.0023	0.9031	0.7926	1.018	0.9779	0.9674	0.8629	1.5684	1.5016	2.2093	2.097	0.0372	0.0362
C10	xylitol	carbohydrate	0.0587	0.0575	0.0423	0.0481	0.063	0.0675	0.0446	0.0458	0.061	0.0705	0.0453	0.0457	0.0981	0.1031	0.09	0.0951	0.0402	0.0374
D10	alpha-hydroxy butyric acid	carboxylic acid	0.0696	0.078	0.047	0.0504	0.0678	0.0777	0.0499	0.0456	0.0634	0.0737	0.0495	0.0463	0.0608	0.0845	0.0992	0.0616	0.0425	0.0399
E10	d-saccharic acid	carboxylic acid	0.0472	0.0498	0.0484	0.0496	0.0522	0.0534	0.0517	0.0534	0.054	0.0592	0.0485	0.0491	0.0632	0.0782	0.0746	0.0686	0.0405	0.0389
F10	l-glutamic acid	amino acid	0.8591	0.8661	0.5089	0.4607	0.9777	0.9245	0.7628	0.8154	1.0363	1.1521	0.9034	0.9116	1.708	1.7688	2.2609	2.387	0.0382	0.037
G10	l-threonine	amino acid	0.0542	0.091	0.0635	0.065	0.0612	0.0977	0.0686	0.0661	0.0662	0.1179	0.0637	0.0633	0.1252	0.1514	0.1121	0.11	0.0422	0.0367
H10	d,l-alpha-glycerol phosphate	phosphorylated substrates	0.1526	0.1989	0.2373	0.2008	0.1844	0.2079	0.2241	0.1951	0.1612	0.1968	0.2221	0.1842	0.2359	0.2289	0.189	0.1921	0.0381	0.0367
A11	d-arabitol	carbohydrate	0.0861	0.0946	0.0628	0.0563	0.0965	0.1085	0.0559	0.0638	0.1078	0.1205	0.0659	0.0585	0.1548	0.1331	0.2221	0.2857	0.0379	0.0386
B11	d-mannitol	carbohydrate	0.745	0.807	0.7115	0.7468	0.771	0.8619	0.7214	0.8072	0.837	0.8757	0.916	0.8633	1.3445	1.4702	1.718	1.6398	0.0384	0.036
C11	methyl pyruvate	ester	0.3892	0.487	0.1883	0.1572	0.4522	0.5034	0.2455	0.2607	0.4948	0.5177	0.4024	0.3439	0.3724	0.4038	1.3681	1.3269	0.0425	0.0367
D11	beta-hydroxy butyric acid	carboxylic acid	0.0445	0.0572	0.0418	0.0472	0.048	0.0643	0.0446	0.052	0.0502	0.0662	0.0476	0.0473	0.0762	0.0805	0.0738	0.0724	0.0416	0.0391
E11	sebacic acid	carboxylic acid	0.0429	0.0424	0.0476	0.0431	0.0445	0.0434	0.0453	0.0431	0.0475	0.0474	0.0468	0.0434	0.0459	0.0435	0.0673	0.0523	0.0357	0.0364
F11	glycyl-l-aspartic acid	amino acid	0.0955	0.114	0.0547	0.0645	0.1209	0.1441	0.0615	0.0665	0.1276	0.161	0.061	0.0627	0.7726	1.0969	0.7366	0.71	0.0409	0.0383
G11	d,l-carnitine	amino acid	0.0462	0.0456	0.0471	0.0498	0.0487	0.0472	0.0483	0.0476	0.0503	0.0508	0.0464	0.0438	0.0637	0.0456	0.1343	0.182	0.0402	0.0353
H11	glucose-1-phosphate	phosphorylated substrates	0.4808	0.4368	0.5001	0.4755	0.5114	0.4399	0.4702	0.4856	0.4847	0.4442	0.4707	0.4517	0.4677	0.7737	1.2907	1.2826	0.0419	0.0392
A12	d-cellobiose	carbohydrate	0.2046	0.15	0.1047	0.076	0.2588	0.2006	0.1607	0.0983	0.2966	0.2734	0.1925	0.0887	1.469	1.6387	1.874	1.9364	0.0393	0.0379
B12	d-mannose	carbohydrate	0.9028	0.8908	0.8164	0.8153	0.9935	0.9268	0.9074	0.925	1.1314	0.9861	1.0536	0.8656	1.9618	1.5994	2.2768	1.9963	0.0388	0.0364
C12	mono-methyl-succinate	ester	0.1114	0.094	0.0482	0.0489	0.1454	0.1413	0.0542	0.0547	0.1646	0.1715	0.0553	0.0553	0.5676	0.5043	0.4212	0.347	0.041	0.0382
D12	gamma-hydroxy butyric acid	carboxylic acid	0.0567	0.0496	0.0454	0.0416	0.0614	0.0572	0.0448	0.0437	0.0628	0.0597	0.0507	0.049	0.0815	0.0555	0.0812	0.0709	0.0433	0.0403
E12	succinic acid	carboxylic acid	0.4601	0.341	0.3365	0.2774	0.3755	0.4124	0.4082	0.4113	0.3771	0.4895	0.4503	0.449	0.4442	0.3855	0.474	0.4453	0.0392	0.0357
F12	glycyl-l-glutamic acid	amino acid	0.1054	0.1023	0.0745	0.0671	0.1605	0.1493	0.0862	0.0774	0.2043	0.1964	0.1015	0.0797	1.1921	1.0525	0.6153	0.7417	0.0385	0.0361
G12	gamma-amino butyric acid	amino acid	0.4287	0.5541	0.0764	0.0665	0.5396	0.6259	0.14	0.1121	0.6691	0.7828	0.2775	0.1703	1.3306	1.273	0.9361	0.9034	0.0411	0.0391
H12	glucose-6-phosphate	phosphorylated substrates	0.5811	0.5538	0.5718	0.5175	0.5825	0.4984	0.5443	0.5217	0.5555	0.4998	0.5204	0.4897	0.4436	0.4084	1.4951	1.4575	0.0413	0.0387

## Sheet: Earth Control-3
Well	Substrate	Substrate group	R1	R2	R3	R4	PO4 control R1	PO4 control R2
A1	water	control	0.1066	0.1025	0.1352	0.1423	0.0332	0.0361
B1	i-erythritol	carbohydrate	0.0749	0.0744	0.1134	0.1308	0.035	0.0371
C1	d-melibiose	carbohydrate	1.0868	1.3264	1.0924	1.1786	0.0352	0.0367
D1	acetic acid	carboxylic acid	0.1796	0.0983	0.24	0.1453	0.035	0.0353
E1	p-hydroxy phenylacetic acid	carboxylic acid	0.1576	0.0788	0.1044	0.1246	0.0356	0.0364
F1	bromo succinic acid	brominated substrates	0.1742	0.1627	0.2807	0.4099	0.0481	0.0432
G1	l-histidine	amino acid	0.1038	0.0947	0.1815	0.2679	0.036	0.036
H1	urocanic acid	aromatic substrates	0.1005	0.1598	0.176	0.1858	0.0356	0.0355
A2	alpha-cyclodextrin	polymer	0.1071	0.1762	0.1421	0.1781	0.0367	0.0367
B2	d-fructose	carbohydrate	0.9779	1.138	0.7032	0.7702	0.0377	0.0391
C2	beta-methyl-d-glucoside	carbohydrate	1.3539	1.4711	1.5229	1.6027	0.0344	0.0363
D2	cis-aconitic acid	carboxylic acid	0.2532	0.1641	0.4947	0.5011	0.0346	0.0348
E2	itaconic acid	carboxylic acid	0.0909	0.0768	0.0866	0.1504	0.0347	0.0358
F2	succinamic acid	amide	0.0888	0.111	0.1405	0.2465	0.0374	0.0348
G2	hydroxy-L-proline	amino acid	0.0982	0.0944	0.1141	0.1461	0.0382	0.0347
H2	Inosine	aromatic substrates	0.1404	0.1999	0.7061	0.6397	0.0384	0.036
A3	dextrin	polymer	0.8124	0.8727	0.7736	0.6978	0.0691	0.078
B3	l-fucose	carbohydrate	0.0964	0.0924	0.1404	0.3641	0.0373	0.0376
C3	d-psicose	carbohydrate	0.2283	0.2683	0.234	0.4143	0.0391	0.0402
D3	citric acid	carboxylic acid	0.2631	0.7534	0.8424	0.7397	0.0348	0.0352
E3	alpha-keto butyric acid	carboxylic acid	0.0834	0.0816	0.0926	0.1632	0.0379	0.0401
F3	glucuronaminde	amide	0.1311	0.1484	0.1741	0.2992	0.0421	0.0429
G3	l-leucine	amino acid	0.1633	0.3986	0.1322	0.1558	0.0376	0.0404
H3	uridine	aromatic substrates	0.1826	0.1805	0.5539	0.5138	0.0369	0.0363
A4	glycogen	polymer	0.3183	0.3746	0.4342	0.4489	0.0449	0.0447
B4	d-galactose	carbohydrate	1.1957	1.3497	2.1051	1.7646	0.0363	0.036
C4	d-raffinose	carbohydrate	1.0568	1.3243	1.2909	1.4137	0.0354	0.0361
D4	formic acid	carboxylic acid	0.0805	0.102	0.1047	0.1737	0.0347	0.0338
E4	alpha-keto glutaric acid	carboxylic acid	0.112	0.1147	0.3259	0.4027	0.0362	0.0351
F4	l-alaninamide	amide	0.0875	0.1182	0.1037	0.1928	0.0352	0.0381
G4	l-ornithine	amino acid	0.1774	0.1412	0.1322	0.2395	0.0369	0.0345
H4	thymidine	aromatic substrates	0.174	0.1767	0.5974	0.6057	0.0363	0.0372
A5	Tween 40	polymer	0.0974	0.0978	0.1552	0.1545	0.0429	0.0431
B5	gentiobiose	carbohydrate	0.2471	0.6534	0.4773	0.5527	0.0349	0.0358
C5	l-rhamnose	carbohydrate	0.2511	0.392	0.1673	0.2891	0.0409	0.0374
D5	d-Galactonic acid lactone	carboxylic acid	1.689	1.6933	1.2514	1.3441	0.0344	0.0355
E5	alpha-keto valeric acid	carboxylic acid	0.0769	0.0814	0.1416	0.1711	0.0449	0.0458
F5	d-alanine	amino acid	0.0967	0.194	0.1031	0.2037	0.0367	0.0356
G5	l-phenylalanine	amino acid	0.0899	0.0988	0.1069	0.2035	0.037	0.0391
H5	phenyethylamine	amine	0.0693	0.0796	0.0947	0.1183	0.0372	0.0385
A6	Tween 80	polymer	0.192	0.2371	0.1864	0.2377	0.0521	0.053
B6	alpha-d-glucose	carbohydrate	1.0831	1.0281	0.6564	0.672	0.0337	0.0395
C6	d-sorbitol	carbohydrate	1.3819	1.4376	1.6948	1.6228	0.0352	0.0373
D6	d-galacturonic acid	carboxylic acid	0.4035	0.213	0.3861	0.3586	0.0366	0.0384
E6	d,l-lactic acid	carboxylic acid	0.2126	0.497	0.2539	0.3501	0.0363	0.0365
F6	l-alanine	amino acid	0.0852	0.0853	0.1244	0.189	0.0366	0.0359
G6	l-proline	amino acid	0.1173	0.1223	0.0921	0.2329	0.0369	0.038
H6	putrescine	amine	0.0835	0.0879	0.0888	0.1506	0.0365	0.0378
A7	n-acetyl-d-galactosamine	carbohydrate	0.6626	0.6267	0.8717	0.9009	0.0345	0.0357
B7	m-inositol	carbohydrate	0.2118	0.2169	0.5398	0.5376	0.0348	0.0367
C7	sucrose	carbohydrate	1.533	1.5924	1.2511	1.3934	0.0355	0.038
D7	d-gluconic acid	carboxylic acid	1.8369	1.875	1.672	1.4377	0.0339	0.0358
E7	malonic acid	carboxylic acid	0.0853	0.1943	0.1915	0.2188	0.0328	0.0348
F7	l-alanyl-glycine	amino acid	0.0943	0.1603	0.1531	0.208	0.0348	0.0372
G7	l-pyroglutamic acid	amino acid	0.107	0.1211	0.0942	0.1707	0.0354	0.0387
H7	2-aminoethanol	amine	0.0856	0.1521	0.1065	0.1383	0.0368	0.0393
A8	n-acetyl-d-glucosamine	carbohydrate	1.6091	1.8468	2.0089	1.8042	0.0346	0.0334
B8	alpha-d-lactose	carbohydrate	0.1602	0.5327	0.3595	0.3422	0.0334	0.0333
C8	d-trehalose	carbohydrate	1.5861	1.7136	1.5803	1.4441	0.0433	0.0334
D8	d-glucosaminic acid	carboxylic acid	0.147	0.3998	0.2917	0.284	0.0349	0.0335
E8	propionic acid	carboxylic acid	0.0816	0.149	0.1245	0.1036	0.0372	0.0374
F8	l-asparagine	amino acid	0.0986	0.0963	0.1603	0.2599	0.0359	0.036
G8	d-serine	amino acid	0.2688	0.2762	0.6948	0.708	0.037	0.0373
H8	2,3-butanediol	alcohols	0.1081	0.2108	0.1387	0.262	0.0369	0.0402
A9	adonitol	carbohydrate	0.1139	0.3059	0.1728	0.2526	0.0348	0.0344
B9	lactulose	carbohydrate	0.2572	0.3861	0.2822	0.2898	0.0348	0.0367
C9	turanose	carbohydrate	0.559	0.7385	0.6549	0.5896	0.0341	0.0367
D9	d-glucuronic acid	carboxylic acid	0.3429	0.5092	0.5037	0.5055	0.0386	0.0387
E9	quinic acid	carboxylic acid	0.0959	0.1186	0.126	0.2161	0.0334	0.0429
F9	l-aspartic acid	amino acid	0.1804	0.1152	0.3163	0.2822	0.0338	0.0371
G9	l-serine	amino acid	0.586	0.5768	0.5576	0.5985	0.0352	0.0373
H9	glycerol	alcohols	0.1994	0.1665	0.4064	0.3519	0.0414	0.0421
A10	l-arabinose	carbohydrate	0.597	0.5315	0.8118	0.873	0.2455	0.2427
B10	maltose	carbohydrate	1.5914	1.6975	1.6001	1.4687	0.0366	0.0349
C10	xylitol	carbohydrate	0.1316	0.2909	0.199	0.2343	0.0381	0.0346
D10	alpha-hydroxy butyric acid	carboxylic acid	0.079	0.0821	0.0772	0.0976	0.035	0.0389
E10	d-saccharic acid	carboxylic acid	0.1078	0.1006	0.1397	0.1866	0.0329	0.0375
F10	l-glutamic acid	amino acid	0.1048	0.1189	0.3125	0.2899	0.0349	0.0358
G10	l-threonine	amino acid	0.1021	0.1257	0.1494	0.2534	0.0339	0.0362
H10	d,l-alpha-glycerol phosphate	phosphorylated substrates	0.1301	0.1932	0.0598	0.5128	0.0358	0.0376
A11	d-arabitol	carbohydrate	0.143	0.1603	0.1477	0.313	0.0413	0.0395
B11	d-mannitol	carbohydrate	1.2338	1.3139	1.0683	1.0132	0.0382	0.0362
C11	methyl pyruvate	ester	0.9823	1.1334	0.4997	0.5176	0.0403	0.0405
D11	beta-hydroxy butyric acid	carboxylic acid	0.1673	0.1104	0.1124	0.1348	0.0368	0.036
E11	sebacic acid	carboxylic acid	0.0918	0.0878	0.0984	0.1092	0.0371	0.0362
F11	glycyl-l-aspartic acid	amino acid	0.1108	0.1103	0.2546	0.2294	0.0355	0.0371
G11	d,l-carnitine	amino acid	0.1266	0.119	0.1116	0.2128	0.0368	0.0369
H11	glucose-1-phosphate	phosphorylated substrates	1.4331	1.9148	1.8823	1.4127	0.0373	0.0346
A12	d-cellobiose	carbohydrate	0.3539	0.1744	0.3985	0.3287	0.0368	0.0366
B12	d-mannose	carbohydrate	1.8338	1.8342	1.7523	1.6127	0.0382	0.0355
C12	mono-methyl-succinate	ester	0.118	0.1158	0.1781	0.1073	0.0385	0.0372
D12	gamma-hydroxy butyric acid	carboxylic acid	0.1328	0.144	0.1242	0.1709	0.0403	0.0464
E12	succinic acid	carboxylic acid	0.1469	0.1257	0.1902	0.2718	0.039	0.0356
F12	glycyl-l-glutamic acid	amino acid	0.0964	0.1241	0.2689	0.1547	0.0379	0.0352
G12	gamma-amino butyric acid	amino acid	0.0959	0.1204	0.1132	0.2367	0.0374	0.0376
H12	glucose-6-phosphate	phosphorylated substrates	2.0935	2.044	1.9433	1.8781	0.0408	0.0379

## Sheet: Earth Control-4
Well	Substrate	Substrate group	R1	R2	R3	R4	PO4 control R1	PO4 control R2
A1	water	control	0.2259	0.1977	0.1257	0.1319	0.034	0.0433
B1	i-erythritol	carbohydrate	0.1685	0.093	0.0498	0.1155	0.0358	0.0385
C1	d-melibiose	carbohydrate	1.9738	1.7709	1.6917	1.7555	0.0344	0.0412
D1	acetic acid	carboxylic acid	0.7012	0.6665	0.6508	1.0266	0.0373	0.0357
E1	p-hydroxy phenylacetic acid	carboxylic acid	1.0366	0.9757	0.7673	0.9922	0.0345	0.0373
F1	bromo succinic acid	brominated substrates	1.3319	1.135	0.7355	0.7749	0.038	0.0386
G1	l-histidine	amino acid	1.3104	1.3674	1.4478	1.4534	0.0369	0.0378
H1	urocanic acid	aromatic substrates	2.0636	1.999	2.0034	1.9846	0.0357	0.0368
A2	alpha-cyclodextrin	polymer	0.3186	0.2987	0.12	0.3021	0.0346	0.037
B2	d-fructose	carbohydrate	1.7174	1.6131	1.2437	1.3012	0.0357	0.0382
C2	beta-methyl-d-glucoside	carbohydrate	2.0564	1.8124	1.8103	1.9638	0.0365	0.0386
D2	cis-aconitic acid	carboxylic acid	2.1195	1.895	1.9107	2.0272	0.0336	0.0359
E2	itaconic acid	carboxylic acid	0.0662	0.0547	0.0532	0.0618	0.0346	0.0375
F2	succinamic acid	amide	0.0856	0.0661	0.065	0.0918	0.0342	0.0374
G2	hydroxy-L-proline	amino acid	1.4574	1.2749	1.5344	1.3693	0.0377	0.0367
H2	Inosine	aromatic substrates	1.7953	1.6801	1.4792	1.6756	0.0367	0.0394
A3	dextrin	polymer	1.7699	1.9359	1.4815	1.7749	0.0677	0.0765
B3	l-fucose	carbohydrate	1.4953	1.2652	1.5468	1.593	0.0353	0.0402
C3	d-psicose	carbohydrate	1.0074	0.7041	0.587	0.7305	0.0396	0.0418
D3	citric acid	carboxylic acid	2.1733	1.7871	1.82	2.1133	0.0336	0.0361
E3	alpha-keto butyric acid	carboxylic acid	0.0625	0.0521	0.0477	0.054	0.038	0.0396
F3	glucuronaminde	amide	0.8371	0.7536	0.4002	0.653	0.0418	0.0423
G3	l-leucine	amino acid	0.6062	0.0681	0.2196	0.0646	0.0361	0.0479
H3	uridine	aromatic substrates	1.446	1.6598	1.0844	1.2482	0.0378	0.0383
A4	glycogen	polymer	0.4769	0.4087	0.443	0.4611	0.0448	0.0434
B4	d-galactose	carbohydrate	2.0747	1.8306	1.8451	2.0335	0.033	0.0357
C4	d-raffinose	carbohydrate	1.819	1.8654	1.9003	2.0139	0.0355	0.0363
D4	formic acid	carboxylic acid	0.4757	0.3859	0.335	0.3611	0.0331	0.0363
E4	alpha-keto glutaric acid	carboxylic acid	1.7551	1.3029	1.5481	1.5562	0.0368	0.0366
F4	l-alaninamide	amide	0.579	0.4763	0.3185	0.4482	0.0382	0.0365
G4	l-ornithine	amino acid	1.0895	0.6984	0.9012	0.749	0.0357	0.0364
H4	thymidine	aromatic substrates	1.2746	0.1756	1.2309	1.254	0.0374	0.0372
A5	Tween 40	polymer	1.0052	0.9297	0.9167	0.9082	0.05	0.0528
B5	gentiobiose	carbohydrate	1.9158	1.6559	1.9336	1.9888	0.0406	0.0331
C5	l-rhamnose	carbohydrate	0.588	0.4503	0.426	0.4662	0.0416	0.0367
D5	d-Galactonic acid lactone	carboxylic acid	2.2704	1.8418	1.894	1.9662	0.0399	0.0343
E5	alpha-keto valeric acid	carboxylic acid	0.052	0.0607	0.0571	0.0648	0.0422	0.0381
F5	d-alanine	amino acid	1.058	0.9652	1.1398	1.0715	0.0374	0.0345
G5	l-phenylalanine	amino acid	0.2027	0.1304	0.1057	0.1251	0.0365	0.0363
H5	phenyethylamine	amine	0.1976	0.1599	0.1556	0.1757	0.0375	0.0372
A6	Tween 80	polymer	0.9295	0.991	0.8419	0.7305	0.0536	0.0523
B6	alpha-d-glucose	carbohydrate	1.8855	1.8131	1.5646	1.6056	0.0325	0.0336
C6	d-sorbitol	carbohydrate	2.0179	1.8812	1.8384	2.0583	0.0328	0.0335
D6	d-galacturonic acid	carboxylic acid	2.2129	2.1073	1.9697	1.9542	0.0365	0.0346
E6	d,l-lactic acid	carboxylic acid	1.908	1.5255	1.7926	1.7805	0.0366	0.0344
F6	l-alanine	amino acid	1.0882	0.9854	1.0991	1.0323	0.0348	0.0356
G6	l-proline	amino acid	1.3045	1.2348	1.2544	1.2953	0.0342	0.0366
H6	putrescine	amine	1.1129	0.963	1.0339	1.1085	0.0374	0.036
A7	n-acetyl-d-galactosamine	carbohydrate	2.0994	1.7192	1.8701	2.0694	0.0342	0.0329
B7	m-inositol	carbohydrate	2.2056	1.9398	1.7199	2.111	0.0344	0.0353
C7	sucrose	carbohydrate	2.0787	1.9085	1.8334	2.1147	0.0354	0.0363
D7	d-gluconic acid	carboxylic acid	2.0897	1.9059	2.2859	2.3526	0.0347	0.0343
E7	malonic acid	carboxylic acid	0.2482	0.1927	0.1039	0.1652	0.0359	0.0342
F7	l-alanyl-glycine	amino acid	1.2313	1.188	1.2662	1.1768	0.0363	0.0395
G7	l-pyroglutamic acid	amino acid	0.1366	0.0993	0.0996	0.1272	0.0386	0.0382
H7	2-aminoethanol	amine	0.0748	0.0636	0.0546	0.0592	0.0395	0.0383
A8	n-acetyl-d-glucosamine	carbohydrate	2.2199	1.9717	2.0422	2.2902	0.0434	0.0337
B8	alpha-d-lactose	carbohydrate	1.5132	1.346	1.4597	1.5845	0.0348	0.0403
C8	d-trehalose	carbohydrate	2.3268	1.9501	2.0817	2.217	0.0345	0.0361
D8	d-glucosaminic acid	carboxylic acid	1.5165	1.4556	1.7887	1.5924	0.0332	0.0346
E8	propionic acid	carboxylic acid	0.0962	0.0912	0.065	0.0905	0.0412	0.0437
F8	l-asparagine	amino acid	1.6936	1.4708	1.6125	1.3408	0.0352	0.0402
G8	d-serine	amino acid	1.8414	1.6682	1.7508	1.646	0.0378	0.0378
H8	2,3-butanediol	alcohols	0.0958	0.0565	0.0671	0.0751	0.0381	0.0409
A9	adonitol	carbohydrate	0.4618	0.2706	0.3713	0.5786	0.0343	0.032
B9	lactulose	carbohydrate	0.7432	0.6027	0.4758	0.6633	0.0331	0.0316
C9	turanose	carbohydrate	1.9329	1.7895	1.7131	1.6565	0.0323	0.0334
D9	d-glucuronic acid	carboxylic acid	2.0699	1.8015	1.7388	1.9393	0.0346	0.034
E9	quinic acid	carboxylic acid	0.3659	0.2233	0.1872	0.2795	0.0349	0.0352
F9	l-aspartic acid	amino acid	2.0841	1.9053	1.8521	1.6808	0.036	0.0342
G9	l-serine	amino acid	1.7768	0.1614	1.718	1.664	0.038	0.0359
H9	glycerol	alcohols	2.0537	0.0473	1.8221	1.8385	0.0409	0.039
A10	l-arabinose	carbohydrate	1.8593	1.8154	1.8249	1.8559	0.0842	0.0841
B10	maltose	carbohydrate	2.2226	2.0181	1.9754	2.1054	0.034	0.0354
C10	xylitol	carbohydrate	0.6901	0.4564	0.3842	0.4849	0.0345	0.0364
D10	alpha-hydroxy butyric acid	carboxylic acid	0.0629	0.061	0.0579	0.0675	0.0355	0.0494
E10	d-saccharic acid	carboxylic acid	0.132	0.0956	0.0907	0.0936	0.0347	0.0384
F10	l-glutamic acid	amino acid	1.5697	1.4365	1.5878	1.5531	0.0359	0.0371
G10	l-threonine	amino acid	0.6145	0.244	0.2937	0.6233	0.036	0.0374
H10	d,l-alpha-glycerol phosphate	phosphorylated substrates	1.2915	1.0405	0.8252	0.9407	0.0393	0.0365
A11	d-arabitol	carbohydrate	0.3825	0.2314	0.2995	0.5283	0.044	0.0468
B11	d-mannitol	carbohydrate	1.5147	1.3381	1.3691	1.4433	0.0382	0.0346
C11	methyl pyruvate	ester	1.6834	1.3661	1.3868	1.4696	0.0385	0.0361
D11	beta-hydroxy butyric acid	carboxylic acid	0.2217	0.1797	0.0998	0.1346	0.0377	0.0338
E11	sebacic acid	carboxylic acid	0.1135	0.0818	0.0719	0.0817	0.0361	0.0362
F11	glycyl-l-aspartic acid	amino acid	1.386	1.1957	1.0171	0.9353	0.0372	0.0354
G11	d,l-carnitine	amino acid	0.0961	0.0684	0.0838	0.0993	0.0364	0.0359
H11	glucose-1-phosphate	phosphorylated substrates	2.1778	0.0695	1.9218	2.104	0.0379	0.0361
A12	d-cellobiose	carbohydrate	1.8139	1.919	1.7019	1.7742	0.0342	0.0339
B12	d-mannose	carbohydrate	2.0404	2.014	1.9796	2.0258	0.0337	0.0357
C12	mono-methyl-succinate	ester	0.9187	0.8628	0.9016	0.9798	0.0362	0.0349
D12	gamma-hydroxy butyric acid	carboxylic acid	0.1648	0.1263	0.1348	0.1281	0.0563	0.0717
E12	succinic acid	carboxylic acid	1.3363	1.3987	1.6101	1.5607	0.0346	0.0367
F12	glycyl-l-glutamic acid	amino acid	0.8371	0.8521	1.1414	1.1557	0.0352	0.039
G12	gamma-amino butyric acid	amino acid	0.6328	0.6036	1.2014	1.284	0.0358	0.0384
H12	glucose-6-phosphate	phosphorylated substrates	2.2176	2.0748	2.1004	2.1195	0.0384	0.0417
